# Supplementary material for: Assessing the current and future potential geographic distribution of the American dog tick, Dermacentor variabilis (Say) (Acari: Ixodidae) in North America
Source: PLoS One. 2020 Aug 10;15(8):e0237191. doi: 10.1371/journal.pone.0237191 (PMC7416948; doi:10.1371/journal.pone.0237191)
Supplement: S1 File — (CSV) [file pone.0237191.s001.csv]

Species	Longitude	Latitude
DV	-88.72	40.742
DV	-91.4422	40.3624
DV	-92.47528	39.63611
DV	-77.813334	35.94068
DV	-91.48444	46.01306
DV	-121.398926	38.665407
DV	-95.769711	34.933432
DV	-77.931903	34.225773
DV	-77.465553	38.279369
DV	-117.575764	47.487389
DV	-94.912949	39.357131
DV	-78.888199	35.0527
DV	-86.721096	33.34289
DV	-102.68	51.5
DV	-75.610491	43.984052
DV	-90.812912	43.944132
DV	-94.361347	41.0586
DV	-96.80306	40.05
DV	-81.52	31.86
DV	-87.833	42.446
DV	-81.960697	38.750639
DV	-93.260998	31.143519
DV	-88.48639	37.36722
DV	-92.085701	34.325837
DV	-119.7143	34.4408
DV	-75.757508	35.705799
DV	-95.177	47.1915
DV	-123.1164	38.973
DV	-74.005306	41.92704
DV	-87.83028	41.66722
DV	-78.34411	39.648856
DV	-118.91722	34.39917
DV	-120.6717	35.2696
DV	-105.43	50.6
DV	-96.831394	39.028608
DV	-106.82	51.9
DV	-74.024322	41.362396
DV	-83.58	35.65
DV	-78.31089	36.600921
DV	-106.82	51.26
DV	-103.9	50.79
DV	-94.362499	45.976357
DV	-92.139587	34.903953
DV	-74.734857	44.983643
DV	-85.965863	37.889765
DV	-79.497496	35.03639
DV	-79.57494	35.795971
DV	-120.0713	39.261
DV	-83.51	31.45
DV	-92.177669	37.828096
DV	-76.743851	38.442904
DV	-70.52333	44.00667
DV	-77.285103	37.273731
DV	-70.583552	43.322029
DV	-74.429251	39.371384
DV	-75.481014	40.372853
DV	-78.871255	34.152798
DV	-86.586105	34.730368
DV	-69.226986	45.18339
DV	-121.7691	36.9175
DV	-85.811352	33.752047
DV	-70.541667	41.704167
DV	-77.488862	38.768348
DV	-122.17861	37.87722
DV	-93.49962	37.293
DV	-94.31	37.17639
DV	-74.10083	40.30417
DV	-76.773491	39.064248
DV	-101.29583	48.2325
DV	-120.457943	34.639153
DV	-87.69361	39.39139
DV	-69.796822	43.90979
DV	-106.13	52.67
DV	-78.969471	39.062328
DV	-74.806733	41.325589
DV	-80.341476	33.920437
DV	-107.58	51.73
DV	-77.702499	40.020922
DV	-93.26	44.98
DV	-88.90429	42.36983
DV	-99.333973	34.638125
DV	-79.93111	32.77639
DV	-91.2758	37.66263
DV	-77.052174	35.546553
DV	-86.040556	39.290278
DV	-82.98875	35.488714
DV	-87.68167	38.72917
DV	-80.843128	35.227089
DV	-97.06	36.12
DV	-71.319193	41.51739
DV	-95.89798	41.136663
DV	-71.29284	43.33397
DV	-91.39917	36.69417
DV	-93.39498	38.03511
DV	-79.79	37.42
DV	-76.078831	38.556005
DV	-83.82407	35.201754
DV	-120.529304	46.594067
DV	-89.35639	41.11139
DV	-83.89806	33.98861
DV	-121.57107	39.49826
DV	-89.413	38.892
DV	-94.562	48.728
DV	-86.51639	36.58167
DV	-75.103188	38.33712
DV	-78.89889	35.99389
DV	-85.956921	37.136715
DV	-107.96	50.64
DV	-117.297169	48.337406
