# Supplementary material for: Assessing the current and future potential geographic distribution of the American dog tick, Dermacentor variabilis (Say) (Acari: Ixodidae) in North America
Source: PLoS One. 2020 Aug 10;15(8):e0237191. doi: 10.1371/journal.pone.0237191 (PMC7416948; doi:10.1371/journal.pone.0237191)
Supplement: S3 File — (ZIP) [file pone.0237191.s003.zip]

Archive with 6 entries (6 files):
- SF3/best_models_OR_AICc.csv
- SF3/evaluation_figure.png
- SF3/evaluation_results.csv
- SF3/evaluation_results.html
- SF3/evaluation_stats.csv
- SF3/Thumbs.db
