# Supplementary material for: Assessing the current and future potential geographic distribution of the American dog tick, Dermacentor variabilis (Say) (Acari: Ixodidae) in North America
Source: PLoS One. 2020 Aug 10;15(8):e0237191. doi: 10.1371/journal.pone.0237191 (PMC7416948; doi:10.1371/journal.pone.0237191)
Supplement: S3 File — (ZIP) [file pone.0237191.s003.zip › SF3/best_models_OR_AICc.csv]

Model	Mean_AUC_ratio	Partial_ROC	Ommission_rate_at_5%	AICc	delta_AICc	W_AICc	num_parameters
M_4_F_qth_Set3	1.67379675644088	0	0.0363636363636364	2173.56731439695	0	0.997114152024261	18
