# Supplementary material for: Assessing the current and future potential geographic distribution of the American dog tick, Dermacentor variabilis (Say) (Acari: Ixodidae) in North America
Source: PLoS One. 2020 Aug 10;15(8):e0237191. doi: 10.1371/journal.pone.0237191 (PMC7416948; doi:10.1371/journal.pone.0237191)
Supplement: S3 File — (ZIP) [file pone.0237191.s003.zip › SF3/evaluation_results.csv]

Model	Mean_AUC_ratio	Partial_ROC	Ommission_rate_at_5%	AICc	delta_AICc	W_AICc	num_parameters
M_0.1_F_l_Set1	1.51066922121007	0	0.0363636363636364	2272.21001311406	123.687571182168	1.10042246448232e-30	6
M_0.1_F_l_Set2	1.54911888671586	0	0.0181818181818182	2270.98534325423	122.462901322335	2.03160006389058e-30	9
M_0.1_F_l_Set3	1.54394609274845	0	0.0545454545454545	2275.27992224019	126.757480308295	2.37480307931818e-31	12
M_0.1_F_q_Set1	1.55234079811099	0	0.0727272727272727	2236.52336191472	88.0009199828196	6.19231991260447e-23	6
M_0.1_F_q_Set2	1.60629526996202	0	0.0181818181818182	2201.17483709799	52.6523951660938	2.93787919940428e-15	9
M_0.1_F_q_Set3	1.64035626503095	0	0.0909090909090909	2192.00070201298	43.4782600810854	2.88747508484833e-13	12
M_0.1_F_p_Set1	1.58904711637064	0	0.109090909090909	2229.25196249878	80.7295205668888	2.35427003269547e-21	15
M_0.1_F_p_Set2	1.62172560422536	0	0.109090909090909	2238.07050789859	89.5480659666928	2.86602658069796e-23	27
M_0.1_F_p_Set3	1.64734801056218	0	0.0909090909090909	2295.0328337143	146.510391782402	1.22578793947938e-35	45
M_0.1_F_t_Set1	1.6634591442964	0	0.618181818181818	NA	NA	NA	156
M_0.1_F_t_Set2	1.67302412542147	0	0.8	NA	NA	NA	186
M_0.1_F_t_Set3	1.6530811551472	0	0.909090909090909	NA	NA	NA	211
M_0.1_F_h_Set1	1.68791376255577	0	0.218181818181818	5753.44223909909	3604.9197971672	0	102
M_0.1_F_h_Set2	1.6582710031954	0	0.254545454545455	NA	NA	NA	134
M_0.1_F_h_Set3	1.64908903053256	0	0.327272727272727	NA	NA	NA	166
M_0.1_F_lq_Set1	1.65674212013562	0	0.0909090909090909	2165.96860122067	17.4461592887719	1.30332327266193e-07	12
M_0.1_F_lq_Set2	1.67068579285649	0	0.0909090909090909	2169.83819668485	21.3157547529545	1.88420441211235e-08	16
M_0.1_F_lq_Set3	1.67678781460373	0	0.0727272727272727	2186.05390817246	37.5314662405617	5.67909506536948e-12	22
M_0.1_F_lp_Set1	1.65669100555071	0	0.0909090909090909	2194.36084998834	45.8384080564456	8.92890194482192e-14	19
M_0.1_F_lp_Set2	1.65914569503535	0	0.0909090909090909	2239.02405997467	90.5016180427701	1.78917954304473e-23	33
M_0.1_F_lp_Set3	1.6515704975644	0	0.0909090909090909	2343.2032121214	194.680770189504	4.2735367363876e-46	54
M_0.1_F_lt_Set1	1.66778474527057	0	0.618181818181818	NA	NA	NA	156
M_0.1_F_lt_Set2	1.67434382854208	0	0.8	NA	NA	NA	186
M_0.1_F_lt_Set3	1.64807219978529	0	0.909090909090909	NA	NA	NA	211
M_0.1_F_lh_Set1	1.67788692947092	0	0.236363636363636	4774.36411709467	2625.84167516277	0	100
M_0.1_F_lh_Set2	1.65401271639605	0	0.254545454545455	NA	NA	NA	134
M_0.1_F_lh_Set3	1.6489938485738	0	0.327272727272727	NA	NA	NA	156
M_0.1_F_qp_Set1	1.64187776982869	0	0.0909090909090909	2202.74699594632	54.2245540144222	1.3525895972494e-15	20
M_0.1_F_qp_Set2	1.65103051273168	0	0.0909090909090909	2257.91161249754	109.389170565646	1.42125359093804e-27	37
M_0.1_F_qp_Set3	1.66069213619491	0	0.0909090909090909	2335.47656513694	186.954123205042	2.04176714487845e-44	52
M_0.1_F_qt_Set1	1.6613807462076	0	0.618181818181818	NA	NA	NA	156
M_0.1_F_qt_Set2	1.67480938168163	0	0.8	NA	NA	NA	186
M_0.1_F_qt_Set3	1.65440387333107	0	0.909090909090909	NA	NA	NA	211
M_0.1_F_qh_Set1	1.69198605942846	0	0.218181818181818	3509.83260950623	1361.31016757433	2.0053106492854e-299	94
M_0.1_F_qh_Set2	1.65294977841611	0	0.254545454545455	NA	NA	NA	136
M_0.1_F_qh_Set3	1.65403733939112	0	0.327272727272727	NA	NA	NA	157
M_0.1_F_pt_Set1	1.66440603861306	0	0.618181818181818	NA	NA	NA	156
M_0.1_F_pt_Set2	1.68111069658608	0	0.8	NA	NA	NA	186
M_0.1_F_pt_Set3	1.65434913902448	0	0.909090909090909	NA	NA	NA	211
M_0.1_F_ph_Set1	1.68410122256305	0	0.236363636363636	4772.47550466199	2623.9530627301	0	100
M_0.1_F_ph_Set2	1.65881161232434	0	0.254545454545455	NA	NA	NA	133
M_0.1_F_ph_Set3	1.64564838412091	0	0.309090909090909	NA	NA	NA	175
M_0.1_F_th_Set1	1.66187424470707	0	0.581818181818182	NA	NA	NA	160
M_0.1_F_th_Set2	1.68171135058545	0	0.745454545454545	NA	NA	NA	204
M_0.1_F_th_Set3	1.65952437140984	0	0.927272727272727	NA	NA	NA	216
M_0.1_F_lqp_Set1	1.66406689200636	0	0.0909090909090909	2192.29540210509	43.7729601731908	2.52611259995428e-13	23
M_0.1_F_lqp_Set2	1.66488464520417	0	0.109090909090909	2249.33686990464	100.814427972741	1.03850019253232e-25	39
M_0.1_F_lqp_Set3	1.66584170465104	0	0.0909090909090909	2390.34005135711	241.817609425211	2.50210929749798e-56	59
M_0.1_F_lqt_Set1	1.66697560615707	0	0.618181818181818	NA	NA	NA	156
M_0.1_F_lqt_Set2	1.67727225676819	0	0.8	NA	NA	NA	186
M_0.1_F_lqt_Set3	1.65310720000437	0	0.909090909090909	NA	NA	NA	211
M_0.1_F_lqh_Set1	1.68332807903112	0	0.236363636363636	3790.50132326763	1641.97888133574	0	96
M_0.1_F_lqh_Set2	1.657560811523	0	0.254545454545455	NA	NA	NA	136
M_0.1_F_lqh_Set3	1.65073771989593	0	0.327272727272727	NA	NA	NA	160
M_0.1_F_lpt_Set1	1.66726495785046	0	0.618181818181818	NA	NA	NA	156
M_0.1_F_lpt_Set2	1.67700942328287	0	0.8	NA	NA	NA	186
M_0.1_F_lpt_Set3	1.65028838426838	0	0.909090909090909	NA	NA	NA	211
M_0.1_F_lph_Set1	1.68327496245898	0	0.236363636363636	5752.49145945647	3603.96901752457	0	102
M_0.1_F_lph_Set2	1.66378079763915	0	0.254545454545455	NA	NA	NA	133
M_0.1_F_lph_Set3	1.63864476049879	0	0.381818181818182	NA	NA	NA	175
M_0.1_F_qpt_Set1	1.66680038085811	0	0.618181818181818	NA	NA	NA	156
M_0.1_F_qpt_Set2	1.67579210677077	0	0.8	NA	NA	NA	186
M_0.1_F_qpt_Set3	1.65125798644154	0	0.909090909090909	NA	NA	NA	211
M_0.1_F_qph_Set1	1.6802184351659	0	0.236363636363636	NA	NA	NA	108
M_0.1_F_qph_Set2	1.65673979909599	0	0.254545454545455	NA	NA	NA	142
M_0.1_F_qph_Set3	1.64956851570012	0	0.309090909090909	NA	NA	NA	172
M_0.1_F_qth_Set1	1.66195481675174	0	0.581818181818182	NA	NA	NA	160
M_0.1_F_qth_Set2	1.68101203160762	0	0.745454545454545	NA	NA	NA	204
M_0.1_F_qth_Set3	1.66358008604497	0	0.927272727272727	NA	NA	NA	216
M_0.1_F_pth_Set1	1.66394036085949	0	0.581818181818182	NA	NA	NA	160
M_0.1_F_pth_Set2	1.67691291241786	0	0.745454545454545	NA	NA	NA	204
M_0.1_F_pth_Set3	1.65926569336339	0	0.927272727272727	NA	NA	NA	216
M_0.1_F_lqpt_Set1	1.66399723859187	0	0.618181818181818	NA	NA	NA	156
M_0.1_F_lqpt_Set2	1.67696952539519	0	0.8	NA	NA	NA	186
M_0.1_F_lqpt_Set3	1.64901163096517	0	0.909090909090909	NA	NA	NA	211
M_0.1_F_lqph_Set1	1.68532498895528	0	0.236363636363636	7714.10503668835	5565.58259475646	0	104
M_0.1_F_lqph_Set2	1.67005305041839	0	0.272727272727273	NA	NA	NA	154
M_0.1_F_lqph_Set3	1.6533389469462	0	0.309090909090909	NA	NA	NA	173
M_0.1_F_lqth_Set1	1.66583330115053	0	0.581818181818182	NA	NA	NA	160
M_0.1_F_lqth_Set2	1.67819481222788	0	0.745454545454545	NA	NA	NA	204
M_0.1_F_lqth_Set3	1.65983099023853	0	0.927272727272727	NA	NA	NA	216
M_0.1_F_lpth_Set1	1.66189207245411	0	0.581818181818182	NA	NA	NA	160
M_0.1_F_lpth_Set2	1.6799131718325	0	0.745454545454545	NA	NA	NA	204
M_0.1_F_lpth_Set3	1.66568543388055	0	0.927272727272727	NA	NA	NA	216
M_0.1_F_lqpth_Set1	1.66984334064647	0	0.581818181818182	NA	NA	NA	160
M_0.1_F_lqpth_Set2	1.6794758495603	0	0.745454545454545	NA	NA	NA	204
M_0.1_F_lqpth_Set3	1.66549919220772	0	0.927272727272727	NA	NA	NA	216
M_0.2_F_l_Set1	1.51394869376779	0	0.0363636363636364	2272.18901657025	123.666574638358	1.13732975318418e-30	6
M_0.2_F_l_Set2	1.55186471346605	0	0.0181818181818182	2271.15690740871	122.634465476819	1.90703647164279e-30	9
M_0.2_F_l_Set3	1.55119542785016	0	0.0363636363636364	2273.55326915988	125.03082722798	5.75902395254652e-31	12
M_0.2_F_q_Set1	1.55547459267039	0	0.0727272727272727	2236.54553212341	88.0230901915174	6.26369196906148e-23	6
M_0.2_F_q_Set2	1.61070263790331	0	0.0181818181818182	2201.63510002178	53.1126580898795	2.38719671137791e-15	9
M_0.2_F_q_Set3	1.63732653009331	0	0.0909090909090909	2189.81609596022	41.2936540283235	8.80453497049671e-13	11
M_0.2_F_p_Set1	1.59088460849758	0	0.0909090909090909	2229.24044246719	80.7180005352943	2.4219921649133e-21	15
M_0.2_F_p_Set2	1.60809318357183	0	0.0545454545454545	2237.87512193029	89.3526799983979	3.23244082224227e-23	27
M_0.2_F_p_Set3	1.64601436774085	0	0.0727272727272727	2326.48437398103	177.961932049137	1.8562263693227e-42	50
M_0.2_F_t_Set1	1.69172313194929	0	0.527272727272727	NA	NA	NA	136
M_0.2_F_t_Set2	1.6728074392192	0	0.709090909090909	NA	NA	NA	165
M_0.2_F_t_Set3	1.66525215882566	0	0.690909090909091	NA	NA	NA	184
M_0.2_F_h_Set1	1.70339152742623	0	0.109090909090909	2867.39832922734	718.875887295446	6.47162307764559e-160	85
M_0.2_F_h_Set2	1.68215436345055	0	0.163636363636364	5186.49206600487	3037.96962407297	0	101
M_0.2_F_h_Set3	1.68831840833321	0	0.181818181818182	NA	NA	NA	119
M_0.2_F_lq_Set1	1.66368558102866	0	0.0909090909090909	2164.69221529354	16.1697733616484	2.52591260993181e-07	12
M_0.2_F_lq_Set2	1.66563527540459	0	0.0909090909090909	2170.17002009981	21.6475781679169	1.63412110365508e-08	16
M_0.2_F_lq_Set3	1.67474289882912	0	0.0727272727272727	2180.37786473192	31.8554228000262	9.93196905772316e-11	20
M_0.2_F_lp_Set1	1.65823096285217	0	0.0909090909090909	2194.39381699048	45.8713750585803	8.99221548432932e-14	18
M_0.2_F_lp_Set2	1.66086895761198	0	0.0909090909090909	2237.34098848579	88.8185465538977	4.24975517872085e-23	32
M_0.2_F_lp_Set3	1.66184794586919	0	0.0727272727272727	2352.98950272838	204.46706079648	3.28069170631139e-48	54
M_0.2_F_lt_Set1	1.69051449130029	0	0.527272727272727	NA	NA	NA	136
M_0.2_F_lt_Set2	1.6782328913067	0	0.709090909090909	NA	NA	NA	165
M_0.2_F_lt_Set3	1.66315655303623	0	0.690909090909091	NA	NA	NA	184
M_0.2_F_lh_Set1	1.69321209882386	0	0.109090909090909	2715.1100893937	566.587647461804	7.63548671039607e-127	81
M_0.2_F_lh_Set2	1.68279222995512	0	0.163636363636364	4767.78009075013	2619.25764881823	0	100
M_0.2_F_lh_Set3	1.68477015263928	0	0.181818181818182	NA	NA	NA	110
M_0.2_F_qp_Set1	1.63662437692379	0	0.0909090909090909	2203.14251730216	54.6200753702597	1.13736151415929e-15	20
M_0.2_F_qp_Set2	1.65244354813588	0	0.0727272727272727	2236.41371791116	87.8912759792674	6.7843397669792e-23	33
M_0.2_F_qp_Set3	1.65314834554452	0	0.0727272727272727	2363.80990328056	215.287461348663	1.47277431551562e-50	55
M_0.2_F_qt_Set1	1.6869412570339	0	0.527272727272727	NA	NA	NA	136
M_0.2_F_qt_Set2	1.68170874762408	0	0.709090909090909	NA	NA	NA	165
M_0.2_F_qt_Set3	1.66203535119955	0	0.690909090909091	NA	NA	NA	184
M_0.2_F_qh_Set1	1.70365400030395	0	0.0727272727272727	2784.92332372844	636.400881796548	5.30735200827929e-142	83
M_0.2_F_qh_Set2	1.68383082418479	0	0.163636363636364	5185.21394785014	3036.69150591824	0	101
M_0.2_F_qh_Set3	1.68985261908564	0	0.181818181818182	NA	NA	NA	120
M_0.2_F_pt_Set1	1.68500545622128	0	0.527272727272727	NA	NA	NA	136
M_0.2_F_pt_Set2	1.67434808683488	0	0.709090909090909	NA	NA	NA	165
M_0.2_F_pt_Set3	1.66797840112402	0	0.690909090909091	NA	NA	NA	184
M_0.2_F_ph_Set1	1.70181457756831	0	0.109090909090909	2681.86894720313	533.346505271239	1.26931804435716e-119	80
M_0.2_F_ph_Set2	1.67931557296205	0	0.145454545454545	3782.88732249927	1634.36488056737	0	96
M_0.2_F_ph_Set3	1.68713123691429	0	0.181818181818182	NA	NA	NA	115
M_0.2_F_th_Set1	1.67888168859297	0	0.545454545454545	NA	NA	NA	143
M_0.2_F_th_Set2	1.67571510103782	0	0.672727272727273	NA	NA	NA	180
M_0.2_F_th_Set3	1.66254690232587	0	0.727272727272727	NA	NA	NA	187
M_0.2_F_lqp_Set1	1.66053843628529	0	0.0909090909090909	2202.08278594553	53.5603440136365	1.94326415868602e-15	25
M_0.2_F_lqp_Set2	1.65476314922584	0	0.0909090909090909	2243.10940774444	94.5869658125462	2.39924540271672e-24	37
M_0.2_F_lqp_Set3	1.6597919387381	0	0.0727272727272727	2346.69427773209	198.171835800192	7.71377218713935e-47	54
M_0.2_F_lqt_Set1	1.6967122996773	0	0.527272727272727	NA	NA	NA	136
M_0.2_F_lqt_Set2	1.67597542677446	0	0.709090909090909	NA	NA	NA	165
M_0.2_F_lqt_Set3	1.66563702140857	0	0.690909090909091	NA	NA	NA	184
M_0.2_F_lqh_Set1	1.6970542312715	0	0.0727272727272727	2785.43985556192	636.917413630025	4.12321767242234e-142	83
M_0.2_F_lqh_Set2	1.68172931544762	0	0.163636363636364	4766.28879863697	2617.76635670507	0	100
M_0.2_F_lqh_Set3	1.68692807409193	0	0.181818181818182	NA	NA	NA	115
M_0.2_F_lpt_Set1	1.67907814685725	0	0.527272727272727	NA	NA	NA	136
M_0.2_F_lpt_Set2	1.67792536561211	0	0.709090909090909	NA	NA	NA	165
M_0.2_F_lpt_Set3	1.66404100846517	0	0.690909090909091	NA	NA	NA	184
M_0.2_F_lph_Set1	1.69773527272287	0	0.109090909090909	2681.94525017224	533.422808240342	1.2289309948173e-119	80
M_0.2_F_lph_Set2	1.68052300358784	0	0.145454545454545	9669.48622299428	7520.96378106238	0	105
M_0.2_F_lph_Set3	1.68512922688447	0	0.181818181818182	NA	NA	NA	132
M_0.2_F_qpt_Set1	1.68826741406813	0	0.527272727272727	NA	NA	NA	136
M_0.2_F_qpt_Set2	1.67967839154349	0	0.709090909090909	NA	NA	NA	165
M_0.2_F_qpt_Set3	1.66274805861378	0	0.690909090909091	NA	NA	NA	184
M_0.2_F_qph_Set1	1.70651864311287	0	0.0909090909090909	2782.19202408277	633.669582150877	2.09865744540704e-141	83
M_0.2_F_qph_Set2	1.68405407169217	0	0.145454545454545	9669.80953175122	7521.28708981933	0	105
M_0.2_F_qph_Set3	1.67947722456492	0	0.181818181818182	NA	NA	NA	123
M_0.2_F_qth_Set1	1.68311258744192	0	0.545454545454545	NA	NA	NA	143
M_0.2_F_qth_Set2	1.67863356180934	0	0.672727272727273	NA	NA	NA	180
M_0.2_F_qth_Set3	1.66193658001588	0	0.727272727272727	NA	NA	NA	187
M_0.2_F_pth_Set1	1.68205510860146	0	0.545454545454545	NA	NA	NA	143
M_0.2_F_pth_Set2	1.67878616958902	0	0.672727272727273	NA	NA	NA	180
M_0.2_F_pth_Set3	1.66589292024651	0	0.727272727272727	NA	NA	NA	187
M_0.2_F_lqpt_Set1	1.68146921266246	0	0.527272727272727	NA	NA	NA	136
M_0.2_F_lqpt_Set2	1.6761847129636	0	0.709090909090909	NA	NA	NA	165
M_0.2_F_lqpt_Set3	1.66853233321664	0	0.690909090909091	NA	NA	NA	184
M_0.2_F_lqph_Set1	1.70546396900429	0	0.0909090909090909	2713.89423154957	565.371789617678	1.42345717602886e-126	81
M_0.2_F_lqph_Set2	1.67568316340605	0	0.145454545454545	6530.77725991396	4382.25481798207	0	103
M_0.2_F_lqph_Set3	1.68824655622947	0	0.181818181818182	NA	NA	NA	134
M_0.2_F_lqth_Set1	1.68081642997572	0	0.545454545454545	NA	NA	NA	143
M_0.2_F_lqth_Set2	1.67724281224722	0	0.672727272727273	NA	NA	NA	180
M_0.2_F_lqth_Set3	1.66565479661156	0	0.727272727272727	NA	NA	NA	187
M_0.2_F_lpth_Set1	1.67573266350336	0	0.545454545454545	NA	NA	NA	143
M_0.2_F_lpth_Set2	1.67594655472065	0	0.672727272727273	NA	NA	NA	180
M_0.2_F_lpth_Set3	1.66959947453623	0	0.727272727272727	NA	NA	NA	187
M_0.2_F_lqpth_Set1	1.68545060439838	0	0.545454545454545	NA	NA	NA	143
M_0.2_F_lqpth_Set2	1.67788718522103	0	0.672727272727273	NA	NA	NA	180
M_0.2_F_lqpth_Set3	1.66660833752098	0	0.727272727272727	NA	NA	NA	187
M_0.3_F_l_Set1	1.51155876225657	0	0.0363636363636364	2272.18859546625	123.66615353435	1.17282022584899e-30	6
M_0.3_F_l_Set2	1.5442993863068	0	0.0181818181818182	2271.35922211557	122.836780183673	1.7770165180719e-30	9
M_0.3_F_l_Set3	1.54667758615883	0	0.0181818181818182	2274.81415667371	126.291714741817	3.16101200996065e-31	12
M_0.3_F_q_Set1	1.5502288563732	0	0.0727272727272727	2236.57698306093	88.0545411290309	6.35751496988775e-23	6
M_0.3_F_q_Set2	1.60353030660894	0	0.0181818181818182	2202.41114905199	53.8887071200988	1.66981662730911e-15	9
M_0.3_F_q_Set3	1.63464751337708	0	0.0909090909090909	2192.97063006829	44.4481881363895	1.87506591094923e-13	12
M_0.3_F_p_Set1	1.58207052015659	0	0.0727272727272727	2224.24426940929	75.7218274773968	3.03666899143524e-20	13
M_0.3_F_p_Set2	1.5941572673781	0	0.0727272727272727	2227.28452638693	78.7620844550315	6.64629726469405e-21	23
M_0.3_F_p_Set3	1.64284784790446	0	0.0727272727272727	2313.76400412708	165.241562195185	1.10704634228176e-39	47
M_0.3_F_t_Set1	1.70197878204064	0	0.236363636363636	NA	NA	NA	121
M_0.3_F_t_Set2	1.69510711323695	0	0.436363636363636	NA	NA	NA	147
M_0.3_F_t_Set3	1.69267649833794	0	0.527272727272727	NA	NA	NA	172
M_0.3_F_h_Set1	1.70682870305855	0	0.0909090909090909	2417.13401725645	268.61157532455	3.96295363868441e-62	66
M_0.3_F_h_Set2	1.68928159983774	0	0.127272727272727	2908.47616101956	759.953719087659	8.03146475906561e-169	86
M_0.3_F_h_Set3	1.7102298446449	0	0.145454545454545	2947.99345967962	799.471017747725	2.10906197532615e-177	87
M_0.3_F_lq_Set1	1.6687783365608	0	0.0909090909090909	2165.01973689781	16.49729496591	2.21329933369171e-07	12
M_0.3_F_lq_Set2	1.66229668881118	0	0.0909090909090909	2172.2277668962	23.7053249643	6.02842555945964e-09	16
M_0.3_F_lq_Set3	1.67630141558121	0	0.0727272727272727	2186.87735558192	38.3549136500292	3.97607006127828e-12	22
M_0.3_F_lp_Set1	1.64894741969825	0	0.0909090909090909	2191.64560938724	43.1231674553442	3.66782893575457e-13	17
M_0.3_F_lp_Set2	1.64894890103882	0	0.0909090909090909	2226.76595985168	78.2435179197814	8.67941355738082e-21	28
M_0.3_F_lp_Set3	1.65260791721495	0	0.0727272727272727	2329.42111557243	180.898673640535	4.4419674859335e-43	51
M_0.3_F_lt_Set1	1.70899430440071	0	0.2	NA	NA	NA	121
M_0.3_F_lt_Set2	1.69632684197684	0	0.436363636363636	NA	NA	NA	147
M_0.3_F_lt_Set3	1.69263359472863	0	0.527272727272727	NA	NA	NA	172
M_0.3_F_lh_Set1	1.70148064111831	0	0.0909090909090909	2444.74519737829	296.222755446395	4.03309392974556e-68	68
M_0.3_F_lh_Set2	1.69700369468585	0	0.127272727272727	2650.70511171965	502.182669787756	7.62747241647766e-113	79
M_0.3_F_lh_Set3	1.71288336277986	0	0.127272727272727	3066.46137169621	917.93892976431	4.00336928608054e-203	89
M_0.3_F_qp_Set1	1.64232500720136	0	0.0909090909090909	2198.05756028392	49.5351183520233	1.49378267288666e-14	18
M_0.3_F_qp_Set2	1.65025141200262	0	0.0727272727272727	2225.25970818863	76.7372662567309	1.85262044399873e-20	29
M_0.3_F_qp_Set3	1.65200568804494	0	0.0727272727272727	2358.92827846393	210.405836532038	1.74741448484961e-49	54
M_0.3_F_qt_Set1	1.70785438760437	0	0.2	NA	NA	NA	121
M_0.3_F_qt_Set2	1.70026240182412	0	0.454545454545455	NA	NA	NA	147
M_0.3_F_qt_Set3	1.69685706387322	0	0.527272727272727	NA	NA	NA	172
M_0.3_F_qh_Set1	1.70710588889236	0	0.0909090909090909	2415.56032428726	267.037882355364	8.81605852347913e-62	66
M_0.3_F_qh_Set2	1.69968642197882	0	0.127272727272727	2780.18255828335	631.660116351451	5.87399689953346e-141	83
M_0.3_F_qh_Set3	1.71671467286889	0	0.127272727272727	3135.64955611635	987.127114184451	3.8073916428025e-218	90
M_0.3_F_pt_Set1	1.70564061788072	0	0.236363636363636	NA	NA	NA	121
M_0.3_F_pt_Set2	1.6923733727886	0	0.436363636363636	NA	NA	NA	147
M_0.3_F_pt_Set3	1.69309525959024	0	0.527272727272727	NA	NA	NA	172
M_0.3_F_ph_Set1	1.70456214473128	0	0.0909090909090909	2387.69242119411	239.169979262211	9.95010668387736e-56	64
M_0.3_F_ph_Set2	1.69768843013143	0	0.127272727272727	2956.60331006561	808.080868133717	2.88915057554681e-179	87
M_0.3_F_ph_Set3	1.70579104770412	0	0.145454545454545	5747.29865879483	3598.77621686294	0	102
M_0.3_F_th_Set1	1.71380392546159	0	0.218181818181818	NA	NA	NA	126
M_0.3_F_th_Set2	1.69025270961004	0	0.490909090909091	NA	NA	NA	148
M_0.3_F_th_Set3	1.68159651304247	0	0.581818181818182	NA	NA	NA	175
M_0.3_F_lqp_Set1	1.65661193532215	0	0.0909090909090909	2202.50246657004	53.9800246381415	1.63092244945085e-15	25
M_0.3_F_lqp_Set2	1.65538153989078	0	0.0727272727272727	2231.0359307005	82.5134887686063	1.03954564988074e-21	35
M_0.3_F_lqp_Set3	1.65936175052998	0	0.0727272727272727	2370.268580593	221.7461386611	6.07059664115541e-52	57
M_0.3_F_lqt_Set1	1.70796165437606	0	0.2	NA	NA	NA	121
M_0.3_F_lqt_Set2	1.69818428669054	0	0.454545454545455	NA	NA	NA	147
M_0.3_F_lqt_Set3	1.688976222172	0	0.527272727272727	NA	NA	NA	172
M_0.3_F_lqh_Set1	1.7104641153189	0	0.0909090909090909	2475.12674454473	326.604302612832	1.03262893938166e-74	70
M_0.3_F_lqh_Set2	1.69255714130815	0	0.127272727272727	2744.13158026641	595.609138334518	3.98713226388285e-133	82
M_0.3_F_lqh_Set3	1.70742262355215	0	0.127272727272727	3135.78923697995	987.266795048051	3.57812610687741e-218	90
M_0.3_F_lpt_Set1	1.70608375439387	0	0.236363636363636	NA	NA	NA	121
M_0.3_F_lpt_Set2	1.69372065918142	0	0.436363636363636	NA	NA	NA	147
M_0.3_F_lpt_Set3	1.69622234295379	0	0.527272727272727	NA	NA	NA	172
M_0.3_F_lph_Set1	1.71394125795369	0	0.0909090909090909	2412.45910619479	263.936664262896	4.19925952710487e-61	66
M_0.3_F_lph_Set2	1.69843670285486	0	0.127272727272727	2905.26629922585	756.74385729395	4.09096372493137e-168	86
M_0.3_F_lph_Set3	1.71150377339142	0	0.145454545454545	NA	NA	NA	108
M_0.3_F_qpt_Set1	1.70453798623203	0	0.218181818181818	NA	NA	NA	121
M_0.3_F_qpt_Set2	1.69886819432838	0	0.436363636363636	NA	NA	NA	147
M_0.3_F_qpt_Set3	1.69780472235458	0	0.527272727272727	NA	NA	NA	172
M_0.3_F_qph_Set1	1.70767705562773	0	0.0909090909090909	2471.30824348664	322.785801554743	6.99834979299387e-74	70
M_0.3_F_qph_Set2	1.69185244665586	0	0.127272727272727	3797.08044259708	1648.55800066518	0	96
M_0.3_F_qph_Set3	1.71515108111464	0	0.127272727272727	NA	NA	NA	112
M_0.3_F_qth_Set1	1.71197112713782	0	0.218181818181818	NA	NA	NA	126
M_0.3_F_qth_Set2	1.69283677816692	0	0.490909090909091	NA	NA	NA	148
M_0.3_F_qth_Set3	1.68580395659613	0	0.581818181818182	NA	NA	NA	175
M_0.3_F_pth_Set1	1.71134667607622	0	0.218181818181818	NA	NA	NA	126
M_0.3_F_pth_Set2	1.69067726954734	0	0.490909090909091	NA	NA	NA	148
M_0.3_F_pth_Set3	1.68618777322284	0	0.581818181818182	NA	NA	NA	175
M_0.3_F_lqpt_Set1	1.70780442095501	0	0.218181818181818	NA	NA	NA	121
M_0.3_F_lqpt_Set2	1.68959237222523	0	0.436363636363636	NA	NA	NA	147
M_0.3_F_lqpt_Set3	1.69053879256493	0	0.527272727272727	NA	NA	NA	172
M_0.3_F_lqph_Set1	1.71235291804338	0	0.0909090909090909	2455.5130929831	306.990651051204	1.88634455459095e-70	69
M_0.3_F_lqph_Set2	1.68818450856669	0	0.127272727272727	4189.97324262223	2041.45080069033	0	98
M_0.3_F_lqph_Set3	1.7138083918022	0	0.145454545454545	NA	NA	NA	108
M_0.3_F_lqth_Set1	1.71016890258908	0	0.218181818181818	NA	NA	NA	126
M_0.3_F_lqth_Set2	1.69572950818659	0	0.490909090909091	NA	NA	NA	148
M_0.3_F_lqth_Set3	1.67618281132719	0	0.581818181818182	NA	NA	NA	175
M_0.3_F_lpth_Set1	1.71516155250458	0	0.218181818181818	NA	NA	NA	126
M_0.3_F_lpth_Set2	1.69533546202698	0	0.490909090909091	NA	NA	NA	148
M_0.3_F_lpth_Set3	1.68304504211462	0	0.581818181818182	NA	NA	NA	175
M_0.3_F_lqpth_Set1	1.70988601367666	0	0.218181818181818	NA	NA	NA	126
M_0.3_F_lqpth_Set2	1.69704671744764	0	0.490909090909091	NA	NA	NA	148
M_0.3_F_lqpth_Set3	1.68205020802605	0	0.581818181818182	NA	NA	NA	175
M_0.4_F_l_Set1	1.51363291534547	0	0.0363636363636364	2272.19586945041	123.673427518518	1.21116597266478e-30	6
M_0.4_F_l_Set2	1.53851698918106	0	0.0363636363636364	2271.76954778859	123.247105856693	1.50022151258067e-30	9
M_0.4_F_l_Set3	1.54208453805972	0	0.0363636363636364	2275.25213161345	126.729689681552	2.63208192525878e-31	12
M_0.4_F_q_Set1	1.54746823637888	0	0.0727272727272727	2236.61685293133	88.0944109994384	6.45983437949565e-23	6
M_0.4_F_q_Set2	1.60227408156285	0	0.0181818181818182	2203.73038373641	55.2079418045178	8.94964016539161e-16	9
M_0.4_F_q_Set3	1.62752065256957	0	0.0545454545454545	2191.59074115168	43.0682992197803	3.87501990294443e-13	11
M_0.4_F_p_Set1	1.5779886199214	0	0.0727272727272727	2226.72517279789	78.2027308659913	9.1055847961632e-21	14
M_0.4_F_p_Set2	1.58603057901759	0	0.0909090909090909	2232.04981104319	83.5273691112966	6.35999054154441e-22	24
M_0.4_F_p_Set3	1.64728556115058	0	0.0727272727272727	2252.35283184544	103.830389913545	2.48365335815169e-26	35
M_0.4_F_t_Set1	1.69881200944493	0	0.163636363636364	4135.57729225508	1987.05485032318	0	98
M_0.4_F_t_Set2	1.71035591595474	0	0.272727272727273	NA	NA	NA	125
M_0.4_F_t_Set3	1.71446075973164	0	0.290909090909091	NA	NA	NA	145
M_0.4_F_h_Set1	1.70848419552244	0	0.109090909090909	2301.6556752301	153.133233298202	4.89637294446098e-37	54
M_0.4_F_h_Set2	1.70603006688927	0	0.127272727272727	2452.24922685982	303.726784927923	9.75620028247178e-70	69
M_0.4_F_h_Set3	1.71964553441798	0	0.127272727272727	2443.07780895204	294.555367020142	9.5765613311183e-68	69
M_0.4_F_lq_Set1	1.66827330031154	0	0.0727272727272727	2165.98742815122	17.4649862193219	1.41580142464752e-07	12
M_0.4_F_lq_Set2	1.66525694914274	0	0.0727272727272727	2169.87060033795	21.3481584060514	2.03312308416965e-08	15
M_0.4_F_lq_Set3	1.6747269936758	0	0.0727272727272727	2185.96554629527	37.4431043633749	6.509870668496e-12	21
M_0.4_F_lp_Set1	1.63650129133216	0	0.109090909090909	2190.43656571965	41.9141237877534	6.96762808879239e-13	16
M_0.4_F_lp_Set2	1.64629632096185	0	0.0909090909090909	2223.981221475	75.4587795431075	3.62525019724086e-20	30
M_0.4_F_lp_Set3	1.65499762575276	0	0.0727272727272727	2304.16031408007	155.637872148175	1.40945771214242e-37	47
M_0.4_F_lt_Set1	1.70399096141784	0	0.163636363636364	4723.47683369201	2574.95439176011	0	100
M_0.4_F_lt_Set2	1.71332272449792	0	0.254545454545455	NA	NA	NA	125
M_0.4_F_lt_Set3	1.72034487925378	0	0.309090909090909	NA	NA	NA	145
M_0.4_F_lh_Set1	1.71004444866996	0	0.109090909090909	2309.8153518301	161.292909898205	8.35300675182041e-39	55
M_0.4_F_lh_Set2	1.70920995052754	0	0.109090909090909	2453.73169676272	305.209254830822	4.690179067733e-70	69
M_0.4_F_lh_Set3	1.71846452289837	0	0.109090909090909	2414.35349264507	265.831050713175	1.66894476257649e-61	67
M_0.4_F_qp_Set1	1.63272144004129	0	0.0727272727272727	2198.57275709005	50.0503151581547	1.19954857869797e-14	18
M_0.4_F_qp_Set2	1.64529477189251	0	0.0727272727272727	2241.14310630551	92.6206643736155	6.84492673426372e-24	32
M_0.4_F_qp_Set3	1.6540043424207	0	0.0727272727272727	2285.11572979436	136.593287862463	1.93740367508107e-33	43
M_0.4_F_qt_Set1	1.71411844693541	0	0.145454545454545	5144.02994356005	2995.50750162815	0	101
M_0.4_F_qt_Set2	1.71931443480848	0	0.272727272727273	NA	NA	NA	125
M_0.4_F_qt_Set3	1.71564378464864	0	0.290909090909091	NA	NA	NA	145
M_0.4_F_qh_Set1	1.70861946138617	0	0.109090909090909	2326.63532826479	178.112886332895	1.87122175888874e-42	57
M_0.4_F_qh_Set2	1.70603359964542	0	0.127272727272727	2362.60194763764	214.079505705745	2.90040941749551e-50	62
M_0.4_F_qh_Set3	1.7197695205208	0	0.0909090909090909	2363.60426714438	215.08182521248	1.75871288656176e-50	63
M_0.4_F_pt_Set1	1.70715606163901	0	0.163636363636364	4394.48916789618	2245.96672596428	0	99
M_0.4_F_pt_Set2	1.7065688254741	0	0.236363636363636	NA	NA	NA	125
M_0.4_F_pt_Set3	1.71991452174032	0	0.290909090909091	NA	NA	NA	145
M_0.4_F_ph_Set1	1.70092448285098	0	0.0909090909090909	2267.17276307708	118.65032114518	1.5339250429438e-29	50
M_0.4_F_ph_Set2	1.7118143304538	0	0.127272727272727	2538.66619388069	390.143751948794	1.7066414601198e-88	74
M_0.4_F_ph_Set3	1.71923083863047	0	0.109090909090909	2776.05243280199	627.529990870093	4.8390867313763e-140	83
M_0.4_F_th_Set1	1.71926384178386	0	0.181818181818182	9626.49736089841	7477.97491896652	0	105
M_0.4_F_th_Set2	1.71123845291555	0	0.272727272727273	NA	NA	NA	133
M_0.4_F_th_Set3	1.70824446739365	0	0.345454545454545	NA	NA	NA	147
M_0.4_F_lqp_Set1	1.6590912045022	0	0.0727272727272727	2189.59978908585	41.0773471539542	1.07674744663276e-12	21
M_0.4_F_lqp_Set2	1.65100188794518	0	0.0727272727272727	2199.7840750572	51.2616331253093	6.62236675714666e-15	26
M_0.4_F_lqp_Set3	1.65473757068414	0	0.0727272727272727	2317.68564078967	169.16319885777	1.65730657449487e-40	50
M_0.4_F_lqt_Set1	1.71910193928648	0	0.145454545454545	6489.29817267203	4340.77573074014	0	103
M_0.4_F_lqt_Set2	1.71924202038632	0	0.272727272727273	NA	NA	NA	125
M_0.4_F_lqt_Set3	1.72385169774885	0	0.290909090909091	NA	NA	NA	145
M_0.4_F_lqh_Set1	1.71073268558577	0	0.109090909090909	2336.03188811136	187.509446179462	1.72323920996681e-44	58
M_0.4_F_lqh_Set2	1.70846078959578	0	0.109090909090909	2386.0023319195	237.479889987602	2.43103909209218e-55	64
M_0.4_F_lqh_Set3	1.71997668007508	0	0.0909090909090909	2444.10093086959	295.578488937699	5.89158578061819e-68	69
M_0.4_F_lpt_Set1	1.70656292748466	0	0.163636363636364	4133.14464261093	1984.62220067903	0	98
M_0.4_F_lpt_Set2	1.70905556186616	0	0.272727272727273	NA	NA	NA	125
M_0.4_F_lpt_Set3	1.71414734452578	0	0.290909090909091	NA	NA	NA	145
M_0.4_F_lph_Set1	1.70543537317588	0	0.0909090909090909	2322.61615659509	174.093714663195	1.41611417100303e-41	57
M_0.4_F_lph_Set2	1.71318941224037	0	0.127272727272727	2451.43722279387	302.914780861978	1.50782504501126e-69	69
M_0.4_F_lph_Set3	1.72325561133462	0	0.109090909090909	2708.20676351934	559.684321587441	2.6420787792818e-125	81
M_0.4_F_qpt_Set1	1.7147260851479	0	0.127272727272727	4721.74447185334	2573.22202992145	0	100
M_0.4_F_qpt_Set2	1.71706949700147	0	0.254545454545455	NA	NA	NA	125
M_0.4_F_qpt_Set3	1.7173744344157	0	0.309090909090909	NA	NA	NA	145
M_0.4_F_qph_Set1	1.7076928380002	0	0.0909090909090909	2323.71707260983	175.194630677936	8.19608890042635e-42	57
M_0.4_F_qph_Set2	1.70717446232459	0	0.127272727272727	2519.90564541664	371.383203484747	2.05207190022398e-84	73
M_0.4_F_qph_Set3	1.7214178960622	0	0.109090909090909	3308.9923510727	1160.46990914081	9.21690538350365e-256	92
M_0.4_F_qth_Set1	1.7164250404264	0	0.181818181818182	9626.292431424	7477.76998949211	0	105
M_0.4_F_qth_Set2	1.71076761900874	0	0.272727272727273	NA	NA	NA	133
M_0.4_F_qth_Set3	1.70106937682179	0	0.345454545454545	NA	NA	NA	147
M_0.4_F_pth_Set1	1.71731085551739	0	0.163636363636364	NA	NA	NA	108
M_0.4_F_pth_Set2	1.70965527074162	0	0.272727272727273	NA	NA	NA	133
M_0.4_F_pth_Set3	1.7059701931622	0	0.345454545454545	NA	NA	NA	147
M_0.4_F_lqpt_Set1	1.71218621411725	0	0.127272727272727	5702.89832357909	3554.37588164719	0	102
M_0.4_F_lqpt_Set2	1.71898593989624	0	0.254545454545455	NA	NA	NA	125
M_0.4_F_lqpt_Set3	1.71973251215706	0	0.309090909090909	NA	NA	NA	145
M_0.4_F_lqph_Set1	1.71034977977729	0	0.0909090909090909	2331.87881712186	183.356375189969	1.39083608357153e-43	58
M_0.4_F_lqph_Set2	1.70855565223551	0	0.127272727272727	2583.63689828604	435.114456354141	2.98605793594593e-98	76
M_0.4_F_lqph_Set3	1.72772269646791	0	0.109090909090909	2861.9877498124	713.465307880503	1.07739301651575e-158	85
M_0.4_F_lqth_Set1	1.71758844411938	0	0.181818181818182	9626.292431424	7477.76998949211	0	105
M_0.4_F_lqth_Set2	1.71551528825659	0	0.272727272727273	NA	NA	NA	133
M_0.4_F_lqth_Set3	1.70401045109031	0	0.345454545454545	NA	NA	NA	147
M_0.4_F_lpth_Set1	1.71079302695408	0	0.163636363636364	NA	NA	NA	108
M_0.4_F_lpth_Set2	1.71759718996622	0	0.272727272727273	NA	NA	NA	133
M_0.4_F_lpth_Set3	1.70882052927675	0	0.345454545454545	NA	NA	NA	147
M_0.4_F_lqpth_Set1	1.71325900980336	0	0.145454545454545	NA	NA	NA	108
M_0.4_F_lqpth_Set2	1.71541031654994	0	0.272727272727273	NA	NA	NA	133
M_0.4_F_lqpth_Set3	1.70659127147908	0	0.345454545454545	NA	NA	NA	147
M_0.5_F_l_Set1	1.51975725794688	0	0.0545454545454545	2272.20845423157	123.686012299672	1.2650647284186e-30	6
M_0.5_F_l_Set2	1.53745923413761	0	0.0545454545454545	2272.52794102156	124.005499089668	1.07927845326915e-30	9
M_0.5_F_l_Set3	1.53310217599636	0	0.0727272727272727	2275.98700232196	127.464560390061	1.91604050609292e-31	12
M_0.5_F_q_Set1	1.5527884659736	0	0.0727272727272727	2236.66233960769	88.1398976757923	6.63810099244534e-23	6
M_0.5_F_q_Set2	1.6024999038589	0	0.0181818181818182	2203.15380631664	54.6313643847443	1.25524046537087e-15	8
M_0.5_F_q_Set3	1.63197987054133	0	0.0545454545454545	2193.24783429022	44.7253923583248	1.77901378427949e-13	11
M_0.5_F_p_Set1	1.57437521735375	0	0.0545454545454545	2227.76411721644	79.2416752845438	5.69458343010821e-21	14
M_0.5_F_p_Set2	1.58409343807101	0	0.0909090909090909	2238.85408563422	90.3316437023277	2.22691957984747e-23	25
M_0.5_F_p_Set3	1.63902186527152	0	0.0727272727272727	2285.15767723941	136.635235307518	1.96519818597859e-33	42
M_0.5_F_t_Set1	1.68876719264336	0	0.163636363636364	2675.25168658832	526.72924465642	3.85449834581134e-118	81
M_0.5_F_t_Set2	1.70593247174719	0	0.2	25285.0106707018	23136.4882287699	0	107
M_0.5_F_t_Set3	1.72238758402417	0	0.163636363636364	NA	NA	NA	120
M_0.5_F_h_Set1	1.70444613857111	0	0.0909090909090909	2290.50620132953	141.983759397634	1.35890238652125e-34	52
M_0.5_F_h_Set2	1.7051210544073	0	0.109090909090909	2300.64199170242	152.119549770522	8.56307608091731e-37	55
M_0.5_F_h_Set3	1.71941852106875	0	0.109090909090909	2453.03151272026	304.509070788367	6.95130891476238e-70	69
M_0.5_F_lq_Set1	1.66857186676916	0	0.0727272727272727	2166.99542009346	18.4729781615661	9.00359749743769e-08	12
M_0.5_F_lq_Set2	1.66858404149762	0	0.0727272727272727	2169.16710639418	20.6446644622865	3.04257951250862e-08	15
M_0.5_F_lq_Set3	1.67253499946826	0	0.0727272727272727	2181.90253436346	33.380092431561	5.22613746260016e-11	20
M_0.5_F_lp_Set1	1.62404093558964	0	0.0909090909090909	2186.25077938168	37.7283374497879	5.94803794565206e-12	14
M_0.5_F_lp_Set2	1.62979632221456	0	0.0909090909090909	2205.32339342486	56.8009514929649	4.29745063533268e-16	24
M_0.5_F_lp_Set3	1.64896840995599	0	0.0727272727272727	2290.89035498816	142.367913056267	1.12975516034205e-34	45
M_0.5_F_lt_Set1	1.71029330402883	0	0.163636363636364	2644.64026821901	496.117826287118	1.72810497435933e-111	80
M_0.5_F_lt_Set2	1.71663233816171	0	0.181818181818182	25285.0106707018	23136.4882287699	0	107
M_0.5_F_lt_Set3	1.7252395630531	0	0.145454545454545	NA	NA	NA	120
M_0.5_F_lh_Set1	1.70491633084717	0	0.127272727272727	2276.81406450721	128.291622575315	1.29069430913381e-31	50
M_0.5_F_lh_Set2	1.71403970436131	0	0.109090909090909	2318.83089257101	170.308450639112	9.71381138821375e-41	57
M_0.5_F_lh_Set3	1.71617441895607	0	0.109090909090909	2349.44095009353	200.918508161631	2.19232565654959e-47	61
M_0.5_F_qp_Set1	1.62720396143986	0	0.0727272727272727	2198.80638335548	50.2839414235805	1.12509952053691e-14	18
M_0.5_F_qp_Set2	1.64548274420051	0	0.0727272727272727	2229.32531305634	80.8028711244488	2.65763448822901e-21	30
M_0.5_F_qp_Set3	1.64632497751949	0	0.0727272727272727	2260.3812260093	111.858784077408	4.79949462998399e-28	38
M_0.5_F_qt_Set1	1.71640655927901	0	0.127272727272727	2710.23335872693	561.710916795037	9.94151349440068e-126	82
M_0.5_F_qt_Set2	1.72321587968588	0	0.127272727272727	NA	NA	NA	109
M_0.5_F_qt_Set3	1.72725139723579	0	0.109090909090909	NA	NA	NA	119
M_0.5_F_qh_Set1	1.69736344035056	0	0.127272727272727	2250.26882368887	101.74638175697	7.54899361975459e-26	46
M_0.5_F_qh_Set2	1.7073107558634	0	0.109090909090909	2277.68959245429	129.167150522395	8.39367192633933e-32	52
M_0.5_F_qh_Set3	1.72247774717755	0	0.109090909090909	2329.79387837845	181.271436446555	4.07434365031115e-43	59
M_0.5_F_pt_Set1	1.69375981262768	0	0.163636363636364	2783.71858211843	635.196140186532	1.10145971860844e-141	84
M_0.5_F_pt_Set2	1.70818050603917	0	0.181818181818182	NA	NA	NA	110
M_0.5_F_pt_Set3	1.72844659706544	0	0.145454545454545	NA	NA	NA	120
M_0.5_F_ph_Set1	1.70529995656467	0	0.0909090909090909	2238.9245766253	90.4021346934005	2.20237953104109e-23	45
M_0.5_F_ph_Set2	1.70697025795934	0	0.109090909090909	2363.48049955083	214.958057618931	1.97845374848876e-50	62
M_0.5_F_ph_Set3	1.72004642793287	0	0.109090909090909	2629.82244128681	481.299999354914	2.89279219284036e-108	78
M_0.5_F_th_Set1	1.7132414001497	0	0.145454545454545	2923.41278093336	774.890339001468	5.12146879155094e-172	87
M_0.5_F_th_Set2	1.71957098002603	0	0.163636363636364	NA	NA	NA	115
M_0.5_F_th_Set3	1.72547964674497	0	0.181818181818182	NA	NA	NA	127
M_0.5_F_lqp_Set1	1.64689194801169	0	0.0727272727272727	2181.5773583351	33.0549164032072	6.27075297294978e-11	18
M_0.5_F_lqp_Set2	1.65200776177767	0	0.0727272727272727	2213.42458172101	64.9021397891156	7.62418269357975e-18	29
M_0.5_F_lqp_Set3	1.64972265759496	0	0.0727272727272727	2300.83919030117	152.316748369279	7.95724815880659e-37	47
M_0.5_F_lqt_Set1	1.71823979250185	0	0.127272727272727	2710.23335872693	561.710916795037	1.00544851205552e-125	82
M_0.5_F_lqt_Set2	1.72515748377271	0	0.127272727272727	NA	NA	NA	109
M_0.5_F_lqt_Set3	1.73056835945669	0	0.109090909090909	NA	NA	NA	119
M_0.5_F_lqh_Set1	1.70032505798457	0	0.127272727272727	2275.96883849056	127.446396558666	2.00499690421578e-31	50
M_0.5_F_lqh_Set2	1.70515385333232	0	0.109090909090909	2293.81557047267	145.293128540779	2.67397255096089e-35	54
M_0.5_F_lqh_Set3	1.71565409715465	0	0.109090909090909	2319.2053632334	170.682921301503	8.20815856874744e-41	58
M_0.5_F_lpt_Set1	1.7029304968958	0	0.163636363636364	2826.94337634845	678.42093441655	4.57877912827858e-151	85
M_0.5_F_lpt_Set2	1.71840650561195	0	0.181818181818182	NA	NA	NA	110
M_0.5_F_lpt_Set3	1.73301832564176	0	0.145454545454545	NA	NA	NA	120
M_0.5_F_lph_Set1	1.70350646168133	0	0.0909090909090909	2264.09623286494	115.573790933048	7.6184566865942e-29	49
M_0.5_F_lph_Set2	1.70884783783736	0	0.109090909090909	2364.20968796864	215.687246036749	1.38969617258068e-50	62
M_0.5_F_lph_Set3	1.7239531050941	0	0.109090909090909	2826.63546759196	678.113025660069	5.35613459283392e-151	84
M_0.5_F_qpt_Set1	1.71353446839493	0	0.127272727272727	2708.94554698039	560.423105048492	1.92888899581387e-125	82
M_0.5_F_qpt_Set2	1.72269976782273	0	0.163636363636364	NA	NA	NA	108
M_0.5_F_qpt_Set3	1.7277972535086	0	0.127272727272727	NA	NA	NA	119
M_0.5_F_qph_Set1	1.70490229018516	0	0.0909090909090909	2294.6133629061	146.090920974206	1.80639384669856e-35	53
M_0.5_F_qph_Set2	1.706677260222	0	0.109090909090909	2354.60904762745	206.086605695556	1.69562587676966e-48	61
M_0.5_F_qph_Set3	1.71964081980841	0	0.109090909090909	2559.74554831172	411.223106379828	4.84083508140541e-93	75
M_0.5_F_qth_Set1	1.71100717969249	0	0.145454545454545	2978.64926668054	830.126824748643	5.26683133137241e-184	88
M_0.5_F_qth_Set2	1.71653367598929	0	0.127272727272727	NA	NA	NA	119
M_0.5_F_qth_Set3	1.72112172715759	0	0.163636363636364	NA	NA	NA	127
M_0.5_F_pth_Set1	1.71290824724796	0	0.145454545454545	3039.3697354216	890.847293489701	3.44098947171946e-197	89
M_0.5_F_pth_Set2	1.7275233242669	0	0.163636363636364	NA	NA	NA	115
M_0.5_F_pth_Set3	1.71494687525033	0	0.181818181818182	NA	NA	NA	127
M_0.5_F_lqpt_Set1	1.71045069721532	0	0.127272727272727	2708.94554698039	560.423105048492	1.93999583053415e-125	82
M_0.5_F_lqpt_Set2	1.71841360204973	0	0.163636363636364	NA	NA	NA	110
M_0.5_F_lqpt_Set3	1.73209175511829	0	0.127272727272727	NA	NA	NA	119
M_0.5_F_lqph_Set1	1.70426968401671	0	0.109090909090909	2319.2519407844	170.729498852508	8.11164970052421e-41	56
M_0.5_F_lqph_Set2	1.70835622964677	0	0.109090909090909	2355.01328464014	206.490842708244	1.39331536464528e-48	61
M_0.5_F_lqph_Set3	1.71840296203287	0	0.109090909090909	2556.94825187861	408.425809946717	1.97172448734359e-92	75
M_0.5_F_lqth_Set1	1.71434110353759	0	0.145454545454545	3039.87094666795	891.348504736059	2.69112367698662e-197	89
M_0.5_F_lqth_Set2	1.71981071067053	0	0.163636363636364	NA	NA	NA	119
M_0.5_F_lqth_Set3	1.72034572339093	0	0.163636363636364	NA	NA	NA	127
M_0.5_F_lpth_Set1	1.71347730171348	0	0.145454545454545	2977.96810570839	829.445663776494	7.45389679603694e-184	88
M_0.5_F_lpth_Set2	1.72370614715616	0	0.163636363636364	NA	NA	NA	115
M_0.5_F_lpth_Set3	1.71907860355786	0	0.181818181818182	NA	NA	NA	127
M_0.5_F_lqpth_Set1	1.71565593489989	0	0.145454545454545	3039.30347587184	890.781033939945	3.5809311598152e-197	89
M_0.5_F_lqpth_Set2	1.72134537615311	0	0.145454545454545	NA	NA	NA	119
M_0.5_F_lqpth_Set3	1.71876954485039	0	0.181818181818182	NA	NA	NA	127
M_0.6_F_l_Set1	1.51571122968408	0	0.0727272727272727	2272.2413902164	123.718948284507	1.31774360122595e-30	6
M_0.6_F_l_Set2	1.52159339216751	0	0.0727272727272727	2270.75440283364	122.231960901744	2.77425216806805e-30	8
M_0.6_F_l_Set3	1.53275158945621	0	0.0727272727272727	2277.60789592597	129.085453994078	9.02296006090234e-32	12
M_0.6_F_q_Set1	1.55798765428542	0	0.0727272727272727	2236.71571805434	88.1932761224484	6.84531219944338e-23	6
M_0.6_F_q_Set2	1.60057437447278	0	0.0181818181818182	2202.04501534866	53.522573416762	2.31452420041675e-15	7
M_0.6_F_q_Set3	1.62560752040007	0	0.0545454545454545	2191.87289175765	43.3504498257516	3.74741454942214e-13	10
M_0.6_F_p_Set1	1.57128675376795	0	0.0545454545454545	2224.15080008131	75.6283581494135	3.6736252542148e-20	12
M_0.6_F_p_Set2	1.58661596757881	0	0.0909090909090909	2236.09159077563	87.5691488437383	9.38874097531267e-23	24
M_0.6_F_p_Set3	1.64095574704818	0	0.0727272727272727	2255.0750214493	106.5525795174	7.09300773680579e-27	35
M_0.6_F_t_Set1	1.69332029592074	0	0.181818181818182	2439.1320573462	290.609615414302	7.65201818021094e-67	70
M_0.6_F_t_Set2	1.69371599648112	0	0.145454545454545	3577.064459177	1428.54201724511	6.09983434781952e-314	95
M_0.6_F_t_Set3	1.71242220261172	0	0.145454545454545	4353.73395382868	2205.21151189679	0	99
M_0.6_F_h_Set1	1.69757330060437	0	0.109090909090909	2267.11646437622	118.594022444324	1.72885723995566e-29	48
M_0.6_F_h_Set2	1.69959337233327	0	0.127272727272727	2283.37657471218	134.854132780287	5.09736547861701e-33	52
M_0.6_F_h_Set3	1.71594283424381	0	0.109090909090909	2325.99562513899	177.473183207091	2.83897595672629e-42	58
M_0.6_F_lq_Set1	1.67019278148454	0	0.0545454545454545	2168.45884327505	19.9364013431523	4.5947807675784e-08	12
M_0.6_F_lq_Set2	1.66693126998673	0	0.0545454545454545	2173.21555791063	24.6931159787327	4.26366741934244e-09	16
M_0.6_F_lq_Set3	1.66923001611405	0	0.0727272727272727	2179.64047974628	31.1180378143863	1.71812863649109e-10	18
M_0.6_F_lp_Set1	1.62143047910613	0	0.0909090909090909	2191.95145863118	43.4290166992814	3.64911376122004e-13	16
M_0.6_F_lp_Set2	1.62934256780356	0	0.0909090909090909	2226.61389870237	78.0914567704704	1.08582896153828e-20	29
M_0.6_F_lp_Set3	1.65155024804476	0	0.0727272727272727	2270.36621503594	121.843773104047	3.43158143204713e-30	40
M_0.6_F_lt_Set1	1.70697872273529	0	0.145454545454545	2476.03662838989	327.514186457999	7.50169824661861e-75	72
M_0.6_F_lt_Set2	1.7107527377668	0	0.163636363636364	3729.7917205247	1581.2692785928	0	96
M_0.6_F_lt_Set3	1.72299855384446	0	0.145454545454545	5662.19766719346	3513.67522526156	0	102
M_0.6_F_lh_Set1	1.69768872844833	0	0.109090909090909	2211.04513731031	62.5226953784181	2.62190862582003e-17	38
M_0.6_F_lh_Set2	1.70592102805859	0	0.0909090909090909	2297.77675175172	149.254309819829	3.85049491710812e-36	54
M_0.6_F_lh_Set3	1.71467455959653	0	0.109090909090909	2281.07339905252	132.550957120623	1.63317872844922e-32	53
M_0.6_F_qp_Set1	1.62823027213273	0	0.0727272727272727	2196.42587945561	47.9034375237175	3.9304265271316e-14	17
M_0.6_F_qp_Set2	1.6401906711859	0	0.0727272727272727	2217.32727530635	68.8048333744568	1.1381258888258e-18	26
M_0.6_F_qp_Set3	1.65262294092947	0	0.0727272727272727	2273.92809566746	125.405653735566	5.83323958942477e-31	41
M_0.6_F_qt_Set1	1.71643184259531	0	0.109090909090909	2442.88817952349	294.365737591598	1.19433371658574e-67	70
M_0.6_F_qt_Set2	1.71749732735949	0	0.127272727272727	4388.03603786253	2239.51359593064	0	99
M_0.6_F_qt_Set3	1.72937450164962	0	0.0909090909090909	7624.72486405476	5476.20242212287	0	104
M_0.6_F_qh_Set1	1.69957520003998	0	0.109090909090909	2198.31655925927	49.7941173273698	1.53630196837979e-14	35
M_0.6_F_qh_Set2	1.70353746426201	0	0.0909090909090909	2241.33286405198	92.8104221200861	7.01517208435472e-24	46
M_0.6_F_qh_Set3	1.71806135454928	0	0.0909090909090909	2274.04786371261	125.525421780714	5.52714033863825e-31	52
M_0.6_F_pt_Set1	1.69085328740959	0	0.127272727272727	2491.59176799483	343.069326062935	3.19062969155378e-78	73
M_0.6_F_pt_Set2	1.7111849060805	0	0.181818181818182	4385.51524730116	2236.99280536927	0	99
M_0.6_F_pt_Set3	1.71839310572412	0	0.145454545454545	NA	NA	NA	111
M_0.6_F_ph_Set1	1.69816837330149	0	0.109090909090909	2196.68438327216	48.1619413402673	3.49197929565929e-14	36
M_0.6_F_ph_Set2	1.70597405535877	0	0.127272727272727	2285.14270521793	136.620263286032	2.16285263363292e-33	53
M_0.6_F_ph_Set3	1.71993533343142	0	0.109090909090909	2373.87101556118	225.348573629283	1.17045683355706e-52	63
M_0.6_F_th_Set1	1.71231227332246	0	0.127272727272727	2513.3611431975	364.838701265608	6.01029434142169e-83	74
M_0.6_F_th_Set2	1.71674539227144	0	0.145454545454545	4716.00280511366	2567.48036318176	0	100
M_0.6_F_th_Set3	1.721768110699	0	0.127272727272727	NA	NA	NA	110
M_0.6_F_lqp_Set1	1.64979852076673	0	0.0727272727272727	2181.67620664664	33.1537647147406	6.37146482173775e-11	18
M_0.6_F_lqp_Set2	1.64950323789527	0	0.0727272727272727	2217.25046036509	68.7280184331962	1.20178357158239e-18	30
M_0.6_F_lqp_Set3	1.64838817900303	0	0.0727272727272727	2268.41893272479	119.896490792898	9.31476978294368e-30	41
M_0.6_F_lqt_Set1	1.72207965615923	0	0.109090909090909	2459.46283176122	310.940389829324	3.05460776727379e-71	71
M_0.6_F_lqt_Set2	1.7200663221626	0	0.127272727272727	4388.03603786253	2239.51359593064	0	99
M_0.6_F_lqt_Set3	1.72540412900579	0	0.0909090909090909	7624.72486405476	5476.20242212287	0	104
M_0.6_F_lqh_Set1	1.69791251278424	0	0.109090909090909	2221.36255400986	72.8401120779672	1.54558612514698e-19	40
M_0.6_F_lqh_Set2	1.71001346698043	0	0.0909090909090909	2260.1972854944	111.674843562506	5.71056526482027e-28	49
M_0.6_F_lqh_Set3	1.71919239503809	0	0.0909090909090909	2273.97035996128	125.447918029384	5.83895476856026e-31	52
M_0.6_F_lpt_Set1	1.69809110613429	0	0.127272727272727	2492.14701948321	343.624577551318	2.4565015124148e-78	73
M_0.6_F_lpt_Set2	1.7128792676046	0	0.181818181818182	4385.03218630089	2236.50974436899	0	99
M_0.6_F_lpt_Set3	1.72853350821442	0	0.163636363636364	NA	NA	NA	112
M_0.6_F_lph_Set1	1.6967303836267	0	0.109090909090909	2206.48730118902	57.9648592571225	2.63888961412288e-16	38
M_0.6_F_lph_Set2	1.70310561040031	0	0.127272727272727	2347.57446473434	199.052022802442	6.09783765062362e-47	60
M_0.6_F_lph_Set3	1.71564662843709	0	0.109090909090909	2453.45273673745	304.930294805554	6.22937676499469e-70	69
M_0.6_F_qpt_Set1	1.70784075070112	0	0.109090909090909	2512.91814255504	364.395700623144	7.62324065039881e-83	74
M_0.6_F_qpt_Set2	1.71554006544926	0	0.145454545454545	5135.71026864552	2987.18782671363	0	101
M_0.6_F_qpt_Set3	1.73029304065534	0	0.163636363636364	25283.5964161632	23135.0739742313	0	107
M_0.6_F_qph_Set1	1.70273330646583	0	0.109090909090909	2216.37929381254	67.8568518806396	1.88828136285504e-18	40
M_0.6_F_qph_Set2	1.70657136753176	0	0.0909090909090909	2262.68301436193	114.160572430036	1.66643048536415e-28	50
M_0.6_F_qph_Set3	1.71899610088132	0	0.109090909090909	2397.79163839644	249.269196464549	7.65188404379629e-58	65
M_0.6_F_qth_Set1	1.71818836701092	0	0.163636363636364	2557.61041275236	409.087970820467	1.5135927934417e-92	76
M_0.6_F_qth_Set2	1.71373831607515	0	0.145454545454545	5137.98466590114	2989.46222396925	0	101
M_0.6_F_qth_Set3	1.71965631841309	0	0.145454545454545	NA	NA	NA	110
M_0.6_F_pth_Set1	1.71767446604866	0	0.127272727272727	2472.6268990872	324.104457155304	4.31359234344217e-74	72
M_0.6_F_pth_Set2	1.71824868310005	0	0.127272727272727	6481.35387920005	4332.83143726815	0	103
M_0.6_F_pth_Set3	1.7240686853136	0	0.145454545454545	NA	NA	NA	113
M_0.6_F_lqpt_Set1	1.7101152501159	0	0.109090909090909	2512.91814255504	364.395700623144	7.70199304293456e-83	74
M_0.6_F_lqpt_Set2	1.71190908973313	0	0.145454545454545	5696.30175000258	3547.77930807068	0	102
M_0.6_F_lqpt_Set3	1.72514701026445	0	0.163636363636364	25283.5964161632	23135.0739742313	0	107
M_0.6_F_lqph_Set1	1.70242773755758	0	0.0909090909090909	2233.15673163186	84.6342896999663	4.33880039537663e-22	43
M_0.6_F_lqph_Set2	1.70152014097911	0	0.0909090909090909	2319.64594782768	171.123505895781	7.19325209674617e-41	57
M_0.6_F_lqph_Set3	1.71728223845292	0	0.109090909090909	2422.49215306266	273.969711130761	3.34661935229436e-63	67
M_0.6_F_lqth_Set1	1.71722697377674	0	0.145454545454545	2557.25205515911	408.729613227214	1.82943339048993e-92	76
M_0.6_F_lqth_Set2	1.71375146679439	0	0.127272727272727	5138.89825941831	2990.37581748642	0	101
M_0.6_F_lqth_Set3	1.71673456400655	0	0.145454545454545	NA	NA	NA	110
M_0.6_F_lpth_Set1	1.71609613188022	0	0.127272727272727	2555.28007662309	406.757634691196	4.9139432625543e-92	76
M_0.6_F_lpth_Set2	1.72311715706155	0	0.127272727272727	9621.00760361462	7472.48516168273	0	105
M_0.6_F_lpth_Set3	1.72222623136441	0	0.145454545454545	NA	NA	NA	113
M_0.6_F_lqpth_Set1	1.72258111619472	0	0.0909090909090909	2554.23391693299	405.711475001091	8.30819250673519e-92	76
M_0.6_F_lqpth_Set2	1.72410113887305	0	0.127272727272727	25317.3152616056	23168.7928196737	0	107
M_0.6_F_lqpth_Set3	1.71823327729857	0	0.145454545454545	NA	NA	NA	112
M_0.7_F_l_Set1	1.51944497810828	0	0.0727272727272727	2272.28354232563	123.761100393735	1.39688321173709e-30	6
M_0.7_F_l_Set2	1.53194185166968	0	0.0727272727272727	2271.23962794303	122.717186011133	2.35666442506103e-30	8
M_0.7_F_l_Set3	1.52713200308621	0	0.0727272727272727	2276.44960223268	127.927160300787	1.74349698177276e-31	11
M_0.7_F_q_Set1	1.54680351086057	0	0.0727272727272727	2236.77003597351	88.2475940416157	7.21414735237977e-23	6
M_0.7_F_q_Set2	1.6019170563002	0	0.0181818181818182	2202.12769345161	53.6052515197102	2.40508294796228e-15	7
M_0.7_F_q_Set3	1.6343426774241	0	0.0545454545454545	2191.96347586004	43.4410339281444	3.87898675352091e-13	10
M_0.7_F_p_Set1	1.56205712722616	0	0.0545454545454545	2224.65453985583	76.1320979239367	3.09314911578975e-20	12
M_0.7_F_p_Set2	1.57488510611297	0	0.0909090909090909	2229.65105490233	81.1286129704295	2.54611955684003e-21	22
M_0.7_F_p_Set3	1.63762526968916	0	0.0727272727272727	2261.97688200548	113.454440073582	2.43709523383778e-28	37
M_0.7_F_t_Set1	1.68246751162114	0	0.145454545454545	2313.03116597173	164.508724039832	2.00001823853543e-39	59
M_0.7_F_t_Set2	1.69477197656494	0	0.145454545454545	2694.86067928219	546.338237350298	2.44493585133495e-122	82
M_0.7_F_t_Set3	1.70079062112524	0	0.145454545454545	3332.95658113251	1184.43413920062	6.72918157097777e-261	93
M_0.7_F_h_Set1	1.69827223457229	0	0.109090909090909	2230.63464203993	82.1122001080334	1.56527184999684e-21	41
M_0.7_F_h_Set2	1.70066071955413	0	0.109090909090909	2230.4015453813	81.8791034494016	1.76062300497247e-21	43
M_0.7_F_h_Set3	1.70836869048196	0	0.109090909090909	2266.20766186199	117.685219930095	2.95752046600051e-29	50
M_0.7_F_lq_Set1	1.66667353072708	0	0.0545454545454545	2170.77593444938	22.25349251748	1.56359883267071e-08	12
M_0.7_F_lq_Set2	1.66441050831332	0	0.0545454545454545	2171.94032078667	23.4178788547752	8.74467800197687e-09	15
M_0.7_F_lq_Set3	1.67045743047836	0	0.0727272727272727	2176.74048929774	28.2180473658473	7.94077214783926e-10	16
M_0.7_F_lp_Set1	1.61121821942564	0	0.0727272727272727	2185.39327971509	36.8708377831904	1.05049967460616e-11	14
M_0.7_F_lp_Set2	1.61480902229057	0	0.0909090909090909	2229.28637764629	80.763935714393	3.09452543419072e-21	29
M_0.7_F_lp_Set3	1.64610421675984	0	0.0727272727272727	2229.48778455344	80.965342621545	2.8010627876191e-21	31
M_0.7_F_lt_Set1	1.70978503918861	0	0.109090909090909	2295.37463724217	146.852195310271	1.38241616934309e-35	57
M_0.7_F_lt_Set2	1.71152370062651	0	0.127272727272727	2698.87126311937	550.348821187478	3.33368450461498e-123	82
M_0.7_F_lt_Set3	1.71831263507604	0	0.0909090909090909	3336.25672602823	1187.73428409633	1.30886554383289e-261	93
M_0.7_F_lh_Set1	1.69613432171166	0	0.109090909090909	2187.68251040402	39.1600684721261	3.36575668258707e-12	32
M_0.7_F_lh_Set2	1.70395486173127	0	0.109090909090909	2212.1859334925	63.6634915606014	1.60952686499215e-17	40
M_0.7_F_lh_Set3	1.71207019906663	0	0.109090909090909	2236.71551452908	88.1930725971829	7.59685991305854e-23	46
M_0.7_F_qp_Set1	1.62736713284545	0	0.0727272727272727	2197.42492122306	48.902479291165	2.58788684988391e-14	17
M_0.7_F_qp_Set2	1.629294778953	0	0.0727272727272727	2215.4421718465	66.9197299146031	3.16968977251984e-18	25
M_0.7_F_qp_Set3	1.64543317096834	0	0.0727272727272727	2254.82432953073	106.301887598838	8.90754686897938e-27	36
M_0.7_F_qt_Set1	1.7197301067015	0	0.109090909090909	2280.33221267553	131.809770743636	2.57786645747564e-32	55
M_0.7_F_qt_Set2	1.71803595382627	0	0.109090909090909	2636.5375069177	488.0150649858	1.15540119377134e-109	80
M_0.7_F_qt_Set3	1.73030644099577	0	0.109090909090909	2946.49056149958	797.968119567687	5.72468962916713e-177	88
M_0.7_F_qh_Set1	1.69949347627437	0	0.109090909090909	2176.24032625302	27.7178843211213	1.03737467405384e-09	29
M_0.7_F_qh_Set2	1.70777753936677	0	0.109090909090909	2223.57694976851	75.054507836614	5.46247205428503e-20	42
M_0.7_F_qh_Set3	1.71433629187164	0	0.109090909090909	2278.53882561568	130.016383683785	6.35390651366598e-32	52
M_0.7_F_pt_Set1	1.69457121467815	0	0.127272727272727	2391.91274896038	243.390307028488	1.52995258860105e-56	66
M_0.7_F_pt_Set2	1.70213478100389	0	0.145454545454545	2818.91632965174	670.393887719845	2.90068697290686e-149	85
M_0.7_F_pt_Set3	1.70784226568256	0	0.109090909090909	2840.30436887727	691.781926945371	6.58597362144056e-154	86
M_0.7_F_ph_Set1	1.6987375369727	0	0.109090909090909	2214.62141336366	66.098971431762	4.83527113688503e-18	39
M_0.7_F_ph_Set2	1.70246887251012	0	0.109090909090909	2306.77561829069	158.253176358797	4.71914532424756e-38	55
M_0.7_F_ph_Set3	1.71373582933491	0	0.109090909090909	2325.05320607399	176.53076414209	5.07469531238709e-42	58
M_0.7_F_th_Set1	1.71348264047956	0	0.145454545454545	2357.79691810406	209.274476172165	3.94165077699575e-49	63
M_0.7_F_th_Set2	1.71546990021993	0	0.127272727272727	2822.13554552874	673.613103596843	5.8385062441249e-150	85
M_0.7_F_th_Set3	1.72059313960008	0	0.163636363636364	3238.89126618468	1090.36882425279	1.85961395407449e-240	92
M_0.7_F_lqp_Set1	1.64595832627699	0	0.0727272727272727	2183.81008855105	35.2876466191537	2.38707442736832e-11	18
M_0.7_F_lqp_Set2	1.65072589166563	0	0.0727272727272727	2201.59959865676	53.0771567248648	3.2764225546885e-15	25
M_0.7_F_lqp_Set3	1.64424189667958	0	0.0727272727272727	2277.2401746894	128.7177327575	1.23235271418908e-31	42
M_0.7_F_lqt_Set1	1.71827401120961	0	0.109090909090909	2280.12439383519	131.601951903293	2.91684149886454e-32	55
M_0.7_F_lqt_Set2	1.7228762197661	0	0.109090909090909	2668.40768328559	519.885241353692	1.41496722139282e-116	81
M_0.7_F_lqt_Set3	1.73119763114356	0	0.109090909090909	3008.79704036474	860.274598432845	1.72431151721659e-190	89
M_0.7_F_lqh_Set1	1.70105617543148	0	0.109090909090909	2205.42052956521	56.8980876333117	4.87627412888828e-16	36
M_0.7_F_lqh_Set2	1.70888264805793	0	0.109090909090909	2272.52673667075	124.004294738858	1.30809876826353e-30	50
M_0.7_F_lqh_Set3	1.7127812646005	0	0.0909090909090909	2285.7697909056	137.247348973701	1.74352639862597e-33	53
M_0.7_F_lpt_Set1	1.70302621879695	0	0.127272727272727	2393.12888698532	244.60644505342	8.49529050825325e-57	66
M_0.7_F_lpt_Set2	1.7056370892187	0	0.145454545454545	2776.76993896682	628.247497034923	4.19820872749119e-140	84
M_0.7_F_lpt_Set3	1.71556495962235	0	0.109090909090909	3077.85666518857	929.334223256675	1.7514366034652e-205	90
M_0.7_F_lph_Set1	1.69854072284643	0	0.109090909090909	2213.99745103107	65.4750090991706	6.73786280706749e-18	39
M_0.7_F_lph_Set2	1.69870741531773	0	0.109090909090909	2297.35727500479	148.834833072893	5.34133400501558e-36	54
M_0.7_F_lph_Set3	1.71300732974852	0	0.109090909090909	2315.51727069469	166.994828762789	6.09173032670187e-40	57
M_0.7_F_qpt_Set1	1.71212384413922	0	0.109090909090909	2333.9283117086	185.405869776703	6.12799416286847e-44	61
M_0.7_F_qpt_Set2	1.71212076339687	0	0.127272727272727	2702.2403263856	553.717884453708	6.45454332401165e-124	82
M_0.7_F_qpt_Set3	1.71927788132622	0	0.109090909090909	3340.11391377946	1191.59147184756	1.98546144286734e-262	93
M_0.7_F_qph_Set1	1.70078710526502	0	0.109090909090909	2191.94170148816	43.4192595562604	4.17614484466716e-13	34
M_0.7_F_qph_Set2	1.7039727215394	0	0.109090909090909	2255.52558124478	107.003139312883	6.51925695464068e-27	48
M_0.7_F_qph_Set3	1.71904102464855	0	0.109090909090909	2314.35304846749	165.830606535591	1.09764789553312e-39	57
M_0.7_F_qth_Set1	1.71619660702411	0	0.181818181818182	2316.90893055916	168.386488627268	3.06159684327318e-40	59
M_0.7_F_qth_Set2	1.71732103214092	0	0.127272727272727	2584.96651879493	436.444076863038	1.89876205829318e-98	78
M_0.7_F_qth_Set3	1.72341737816224	0	0.163636363636364	3154.88092738384	1006.35848545194	3.33901166127592e-222	91
M_0.7_F_pth_Set1	1.71147882619543	0	0.127272727272727	2380.69620739337	232.173765461478	4.32696332269203e-54	65
M_0.7_F_pth_Set2	1.72136788168977	0	0.109090909090909	2820.94306296811	672.420621036209	1.09215200035778e-149	85
M_0.7_F_pth_Set3	1.72243192715235	0	0.145454545454545	3452.775353553	1304.25291162111	6.88866224281946e-287	94
M_0.7_F_lqpt_Set1	1.71509693429136	0	0.109090909090909	2345.00623893357	196.483797001673	2.44136518759248e-46	62
M_0.7_F_lqpt_Set2	1.71422475321855	0	0.127272727272727	2669.20069224258	520.678250310684	9.77672141843326e-117	81
M_0.7_F_lqpt_Set3	1.72009951788242	0	0.109090909090909	3077.79112614011	929.26868420821	1.84671534593248e-205	90
M_0.7_F_lqph_Set1	1.70377164935898	0	0.109090909090909	2206.3000012017	57.7775592698013	3.22690313071032e-16	37
M_0.7_F_lqph_Set2	1.69988526825507	0	0.109090909090909	2291.10835079213	142.585908860239	1.23988110241374e-34	53
M_0.7_F_lqph_Set3	1.71472811456304	0	0.109090909090909	2388.81959498337	240.297153051471	7.51876915517368e-56	64
M_0.7_F_lqth_Set1	1.71639510563358	0	0.145454545454545	2327.26470856296	178.742266631061	1.75030955210241e-42	60
M_0.7_F_lqth_Set2	1.72180611140539	0	0.127272727272727	2584.96651879493	436.444076863038	1.92474280423673e-98	78
M_0.7_F_lqth_Set3	1.72190342000045	0	0.163636363636364	3154.88092738384	1006.35848545194	3.38475148573579e-222	91
M_0.7_F_lpth_Set1	1.71777699804949	0	0.127272727272727	2393.37466267598	244.852220744081	7.74474617288024e-57	66
M_0.7_F_lpth_Set2	1.71930967223696	0	0.109090909090909	2918.80065617498	770.278214243085	6.23302682352745e-171	87
M_0.7_F_lpth_Set3	1.72505330188767	0	0.145454545454545	3732.47368657845	1583.95124464655	0	96
M_0.7_F_lqpth_Set1	1.71985369397247	0	0.109090909090909	2407.7167037087	259.194261776805	5.97260942039986e-60	67
M_0.7_F_lqpth_Set2	1.71710877710406	0	0.109090909090909	2779.82755394386	631.305112011969	9.41494933887328e-141	84
M_0.7_F_lqpth_Set3	1.7168273123902	0	0.145454545454545	3582.3553181018	1433.8328761699	5.10066868886341e-315	95
M_0.8_F_l_Set1	1.51328073579987	0	0.0727272727272727	2272.32660803721	123.804166105315	1.50399554086339e-30	6
M_0.8_F_l_Set2	1.5253632259137	0	0.0727272727272727	2271.87036050949	123.347918577595	1.89155725371444e-30	8
M_0.8_F_l_Set3	1.52727031015443	0	0.0727272727272727	2277.010645982	128.488204050107	1.44917659068004e-31	11
M_0.8_F_q_Set1	1.55038984823283	0	0.0727272727272727	2236.83679857415	88.3143566422573	7.67825688473156e-23	6
M_0.8_F_q_Set2	1.60461731584756	0	0.0181818181818182	2202.22521766809	53.7027757361948	2.52100507780492e-15	7
M_0.8_F_q_Set3	1.62303231405789	0	0.0545454545454545	2192.10602338001	43.5835814481106	3.97586111367785e-13	10
M_0.8_F_p_Set1	1.55624570764638	0	0.0545454545454545	2225.90743148059	77.3849895486983	1.8199172514649e-20	12
M_0.8_F_p_Set2	1.58069290583035	0	0.0909090909090909	2222.81651617512	74.2940742432247	8.54552800192882e-20	21
M_0.8_F_p_Set3	1.63471028174992	0	0.0727272727272727	2242.6608399506	94.1383980187065	4.19858412053065e-24	32
M_0.8_F_t_Set1	1.68372101514751	0	0.127272727272727	2271.65800741945	123.135565487555	2.12301296882599e-30	53
M_0.8_F_t_Set2	1.68965888866749	0	0.145454545454545	2483.07986941524	334.557427483346	2.61688070254825e-76	73
M_0.8_F_t_Set3	1.69417212420568	0	0.145454545454545	2460.77338633981	312.250944407911	1.82844143769575e-71	73
M_0.8_F_h_Set1	1.6954942435701	0	0.0909090909090909	2223.49434602101	74.971904089115	6.12458210641043e-20	39
M_0.8_F_h_Set2	1.70157606212293	0	0.109090909090909	2246.1971141855	97.6746722536059	7.20675982507856e-25	45
M_0.8_F_h_Set3	1.70271194358342	0	0.109090909090909	2238.88295426627	90.3605123343764	2.79574363257382e-23	45
M_0.8_F_lq_Set1	1.6594717668945	0	0.0545454545454545	2169.09134363993	20.5689017080317	4.00001168028706e-08	11
M_0.8_F_lq_Set2	1.65868562307014	0	0.0545454545454545	2174.68606035538	26.1636184234862	2.44170278508175e-09	15
M_0.8_F_lq_Set3	1.66611726396919	0	0.0727272727272727	2173.66015365915	25.1377117272546	4.08295920835044e-09	15
M_0.8_F_lp_Set1	1.60443859305334	0	0.0727272727272727	2188.26594982842	39.7435078965236	2.75344708618602e-12	14
M_0.8_F_lp_Set2	1.60600742112833	0	0.0909090909090909	2227.22725456933	78.704812637438	9.55097130362616e-21	28
M_0.8_F_lp_Set3	1.63931557619507	0	0.0909090909090909	2235.15690854321	86.6344666113146	1.81407940479969e-22	32
M_0.8_F_lt_Set1	1.71118673891958	0	0.109090909090909	2249.30455371254	100.782111780642	1.538317623828e-25	50
M_0.8_F_lt_Set2	1.71386578816305	0	0.127272727272727	2450.57135289812	302.048910966225	3.04108331513299e-69	71
M_0.8_F_lt_Set3	1.72222403311997	0	0.0909090909090909	2486.02968519993	337.507243268036	6.07942264642768e-77	74
M_0.8_F_lh_Set1	1.69840916055243	0	0.109090909090909	2179.06647987085	30.5440379389529	2.75796722645167e-10	29
M_0.8_F_lh_Set2	1.70664847414543	0	0.109090909090909	2227.71856881745	79.1961268855589	7.523786813994e-21	42
M_0.8_F_lh_Set3	1.71152119689241	0	0.109090909090909	2208.42643395546	59.90399202356	1.16462259043312e-16	40
M_0.8_F_qp_Set1	1.6186419108265	0	0.0727272727272727	2191.13311693087	42.6106749989776	6.63585321895548e-13	15
M_0.8_F_qp_Set2	1.62800968902121	0	0.0727272727272727	2209.14351144431	60.6210695124128	8.1565290828607e-17	23
M_0.8_F_qp_Set3	1.63998222372747	0	0.0727272727272727	2240.96884564027	92.4464037083721	1.00285601806558e-23	33
M_0.8_F_qt_Set1	1.71679248177357	0	0.109090909090909	2237.46018682843	88.9377448965388	5.80298556070488e-23	48
M_0.8_F_qt_Set2	1.71909046674741	0	0.127272727272727	2325.3304295641	176.807987632208	4.82379296243579e-42	62
M_0.8_F_qt_Set3	1.72494989302724	0	0.0909090909090909	2486.97213245787	338.449690525974	3.83581288225134e-77	74
M_0.8_F_qh_Set1	1.70276802619308	0	0.109090909090909	2182.17392004757	33.6514781156702	5.89477814941927e-11	30
M_0.8_F_qh_Set2	1.70476140501717	0	0.109090909090909	2234.27212696621	85.7496850343191	2.87081611420612e-22	43
M_0.8_F_qh_Set3	1.7071866176217	0	0.109090909090909	2276.98498344277	128.462541510877	1.52597304536047e-31	51
M_0.8_F_pt_Set1	1.69356895068435	0	0.145454545454545	2287.3812111495	138.858769217604	8.44414627830113e-34	55
M_0.8_F_pt_Set2	1.70516263947516	0	0.145454545454545	2390.1985177025	241.676075770602	3.98641935065813e-56	67
M_0.8_F_pt_Set3	1.71120151447038	0	0.0909090909090909	2399.40249261619	250.880050684297	4.00393967634586e-58	69
M_0.8_F_ph_Set1	1.69633446075827	0	0.109090909090909	2206.89111128895	58.3686693570526	2.54874134130446e-16	37
M_0.8_F_ph_Set2	1.70338500149819	0	0.109090909090909	2253.05681902248	104.534377090585	2.41042300472554e-26	47
M_0.8_F_ph_Set3	1.70860336909083	0	0.109090909090909	2294.31893530655	145.796493374655	2.6464442502391e-35	54
M_0.8_F_th_Set1	1.70692080788871	0	0.109090909090909	2326.59708231475	178.074640382852	2.59463940946943e-42	59
M_0.8_F_th_Set2	1.71206045672403	0	0.127272727272727	2629.3284739238	480.806031991904	4.75681251334315e-108	79
M_0.8_F_th_Set3	1.71255179418473	0	0.145454545454545	2816.03957622128	667.517134289384	1.36157451308762e-148	85
M_0.8_F_lqp_Set1	1.64061420884571	0	0.0727272727272727	2189.85433442358	41.3318924916825	1.28518524386223e-12	19
M_0.8_F_lqp_Set2	1.64473577641093	0	0.0727272727272727	2197.61016463725	49.0877227053561	2.66278421617664e-14	23
M_0.8_F_lqp_Set3	1.64972765675241	0	0.0727272727272727	2250.37931990281	101.856877970912	9.272300919644e-26	36
M_0.8_F_lqt_Set1	1.72037649925538	0	0.109090909090909	2258.00001206731	109.477570135414	2.05543572010738e-27	51
M_0.8_F_lqt_Set2	1.71808458495454	0	0.127272727272727	2361.40847079263	212.886028860739	7.22057361863529e-50	65
M_0.8_F_lqt_Set3	1.72475210390947	0	0.0909090909090909	2486.4562587975	337.933816865601	5.07363823741693e-77	74
M_0.8_F_lqh_Set1	1.69768115064456	0	0.109090909090909	2208.63905681102	60.1166148791281	1.07916784187867e-16	36
M_0.8_F_lqh_Set2	1.69944607500787	0	0.109090909090909	2245.63929467066	97.1168527387622	9.97977329777658e-25	45
M_0.8_F_lqh_Set3	1.71131034421067	0	0.109090909090909	2255.33685466317	106.814412731276	7.83166634032845e-27	48
M_0.8_F_lpt_Set1	1.69988831980909	0	0.145454545454545	2304.53608794928	156.013646017383	1.62520803479846e-37	57
M_0.8_F_lpt_Set2	1.71132885644155	0	0.145454545454545	2375.31369947649	226.791257544593	6.95471118803494e-53	66
M_0.8_F_lpt_Set3	1.71113173270455	0	0.109090909090909	2509.54762693454	361.025185002643	4.94636281246031e-82	75
M_0.8_F_lph_Set1	1.69615226486496	0	0.109090909090909	2218.39167801405	69.8692360821497	8.28955998803923e-19	39
M_0.8_F_lph_Set2	1.70090161460128	0	0.109090909090909	2253.02270708019	104.50026514829	2.50630684319313e-26	47
M_0.8_F_lph_Set3	1.70563646098884	0	0.109090909090909	2319.40306439044	170.880622458546	9.66626353114794e-41	57
M_0.8_F_qpt_Set1	1.71443877660844	0	0.109090909090909	2262.94900873442	114.426566802521	1.75645712768746e-28	52
M_0.8_F_qpt_Set2	1.71724783532835	0	0.109090909090909	2417.52576751533	269.003325583436	4.77813074571875e-62	69
M_0.8_F_qpt_Set3	1.71869587712763	0	0.0909090909090909	2529.54620383425	381.023761902358	2.26395180693344e-86	76
M_0.8_F_qph_Set1	1.6998930967472	0	0.109090909090909	2185.51293566364	36.990493731746	1.15154429650449e-11	32
M_0.8_F_qph_Set2	1.70248392626149	0	0.109090909090909	2253.57579663364	105.053354701749	1.91494955679756e-26	47
M_0.8_F_qph_Set3	1.71020737873019	0	0.109090909090909	2302.76437048672	154.241928554827	3.99515902305613e-37	55
M_0.8_F_qth_Set1	1.71261720150196	0	0.109090909090909	2258.33004499759	109.80760306569	1.78182790787801e-27	51
M_0.8_F_qth_Set2	1.71000273096022	0	0.127272727272727	2404.08235413316	255.559912201261	3.99664102323073e-59	68
M_0.8_F_qth_Set3	1.72343823043643	0	0.145454545454545	2580.59098326715	432.068541335258	1.87877673056324e-97	78
M_0.8_F_pth_Set1	1.70823403154251	0	0.109090909090909	2344.85032232477	196.327880392878	2.91643166316935e-46	61
M_0.8_F_pth_Set2	1.71554661648641	0	0.109090909090909	2575.0284600674	426.506018135503	3.03981723704993e-96	77
M_0.8_F_pth_Set3	1.72553744462884	0	0.127272727272727	2818.96720983951	670.444767907612	3.25660350707884e-149	85
M_0.8_F_lqpt_Set1	1.71720334598495	0	0.109090909090909	2271.58912345297	123.06668152107	2.37110437349915e-30	53
M_0.8_F_lqpt_Set2	1.71808805505953	0	0.109090909090909	2449.97004470553	301.447602773633	4.37090166509536e-69	71
M_0.8_F_lqpt_Set3	1.71774611273061	0	0.0909090909090909	2529.54620383425	381.023761902358	2.29812461217671e-86	76
M_0.8_F_lqph_Set1	1.69578769081531	0	0.109090909090909	2199.92032081047	51.3978788785789	8.69503319154569e-15	35
M_0.8_F_lqph_Set2	1.70197724484977	0	0.109090909090909	2260.49591928445	111.97347735255	6.10934260884023e-28	48
M_0.8_F_lqph_Set3	1.70369101988293	0	0.109090909090909	2347.50430133289	198.98185940099	7.81470132746017e-47	60
M_0.8_F_lqth_Set1	1.70826424981665	0	0.109090909090909	2258.23669178495	109.714249853057	1.89529231292878e-27	51
M_0.8_F_lqth_Set2	1.71303546502427	0	0.127272727272727	2404.26662207048	255.744180138583	3.70023353376508e-59	68
M_0.8_F_lqth_Set3	1.72071542620931	0	0.127272727272727	2580.43106488019	431.90862294829	2.06612461616304e-97	78
M_0.8_F_lpth_Set1	1.70844822657965	0	0.109090909090909	2345.2446008447	196.7221589128	2.43107899718497e-46	61
M_0.8_F_lpth_Set2	1.71822802030051	0	0.109090909090909	2599.85836026742	451.335918335527	1.25220429383315e-101	78
M_0.8_F_lpth_Set3	1.72318362425664	0	0.127272727272727	2701.21322258924	552.690780657344	1.22828363028188e-123	82
M_0.8_F_lqpth_Set1	1.71261032092306	0	0.109090909090909	2270.65768475521	122.135242823315	3.83529407435003e-30	53
M_0.8_F_lqpth_Set2	1.7151497540862	0	0.109090909090909	2551.2664229	402.743980968103	4.47650411031241e-91	76
M_0.8_F_lqpth_Set3	1.72357608870106	0	0.109090909090909	2635.90631534515	487.383873413255	1.87143250486893e-109	80
M_0.9_F_l_Set1	1.52085838713773	0	0.0727272727272727	2270.09601883069	121.573576898798	5.09830456970957e-30	5
M_0.9_F_l_Set2	1.51783915317263	0	0.0727272727272727	2270.06026201038	121.537820078484	5.19691949907946e-30	7
M_0.9_F_l_Set3	1.52692267784525	0	0.0727272727272727	2278.14653164822	129.624089716323	9.12832887585468e-32	11
M_0.9_F_q_Set1	1.55723566548107	0	0.0727272727272727	2236.91122028861	88.3887783567152	8.22398887469732e-23	6
M_0.9_F_q_Set2	1.60269406952658	0	0.0181818181818182	2202.33308640074	53.8106444688433	2.65574727764919e-15	7
M_0.9_F_q_Set3	1.62580877210669	0	0.0545454545454545	2192.23326829381	43.7108263619107	4.14851780439296e-13	10
M_0.9_F_p_Set1	1.54853960339103	0	0.0545454545454545	2227.43036382697	78.9079218950724	9.45148545749335e-21	12
M_0.9_F_p_Set2	1.5735510804123	0	0.0909090909090909	2220.85033773068	72.3278957987818	2.54035610847313e-19	17
M_0.9_F_p_Set3	1.63072157604684	0	0.0545454545454545	2235.68774998181	87.1653080499109	1.52599182933614e-22	30
M_0.9_F_t_Set1	1.68104937658921	0	0.127272727272727	2230.359739102	81.8372971701033	2.19319141118555e-21	46
M_0.9_F_t_Set2	1.6843416652828	0	0.145454545454545	2325.70220631236	177.179764380467	4.34795488274001e-42	61
M_0.9_F_t_Set3	1.69619178173535	0	0.127272727272727	2349.95224305005	201.429801118158	2.3605835683537e-47	65
M_0.9_F_h_Set1	1.69449431184519	0	0.0909090909090909	2226.28843370082	77.7659917689234	1.68592417227894e-20	39
M_0.9_F_h_Set2	1.70085429907581	0	0.0909090909090909	2217.64113306013	69.118691128233	1.27391337622371e-18	39
M_0.9_F_h_Set3	1.70664773247778	0	0.0909090909090909	2201.4702777335	52.9478358016086	4.14153784879986e-15	37
M_0.9_F_lq_Set1	1.6597107165655	0	0.0545454545454545	2168.05694266264	19.5345007307442	7.47035050264075e-08	10
M_0.9_F_lq_Set2	1.66244844532131	0	0.0545454545454545	2174.17203855903	25.6495966271373	3.5158583443951e-09	14
M_0.9_F_lq_Set3	1.66312125985381	0	0.0727272727272727	2177.16556464438	28.6431227124817	7.88066328406621e-10	16
M_0.9_F_lp_Set1	1.59809727654061	0	0.0545454545454545	2188.34568386012	39.8232419282203	2.94712669505304e-12	14
M_0.9_F_lp_Set2	1.59602654100802	0	0.0909090909090909	2208.60573011888	60.0832881869824	1.17639854669932e-16	23
M_0.9_F_lp_Set3	1.6388466702574	0	0.0909090909090909	2230.62635289571	82.1039109638109	1.94718208394822e-21	30
M_0.9_F_lt_Set1	1.713121667832	0	0.109090909090909	2235.39675674872	86.8743148168214	1.79513388049639e-22	47
M_0.9_F_lt_Set2	1.71603295161053	0	0.127272727272727	2278.58779294905	130.065351017156	7.5136950083626e-32	56
M_0.9_F_lt_Set3	1.7199520612116	0	0.0909090909090909	2427.19667799204	278.674236060147	4.04032229399464e-64	70
M_0.9_F_lh_Set1	1.70074252437626	0	0.109090909090909	2163.94827431855	15.425832386657	5.89729517232437e-07	24
M_0.9_F_lh_Set2	1.69881452282127	0	0.109090909090909	2222.41704237932	73.8946004474255	1.18821361475126e-19	40
M_0.9_F_lh_Set3	1.70653240832955	0	0.109090909090909	2229.95461967092	81.4321777390273	2.74602504985076e-21	43
M_0.9_F_qp_Set1	1.62206957979693	0	0.0727272727272727	2193.12379137818	44.6013494462836	2.73521886364467e-13	15
M_0.9_F_qp_Set2	1.62130104502221	0	0.0727272727272727	2205.22934810787	56.7069061759771	6.43990474137242e-16	21
M_0.9_F_qp_Set3	1.63973014116702	0	0.0727272727272727	2251.70344008222	103.180998150327	5.22077484300015e-26	35
M_0.9_F_qt_Set1	1.71611180581708	0	0.127272727272727	2219.11402576051	70.5915838286169	6.23754227706877e-19	44
M_0.9_F_qt_Set2	1.71821517242383	0	0.127272727272727	2277.67849665651	129.156054724615	1.19805879486755e-31	56
M_0.9_F_qt_Set3	1.72625842942347	0	0.0727272727272727	2355.76158559823	207.239143666337	1.32901375321635e-48	65
M_0.9_F_qh_Set1	1.69595281605694	0	0.109090909090909	2180.69044047553	32.1679985436299	1.38141781732825e-10	29
M_0.9_F_qh_Set2	1.69998664507043	0	0.109090909090909	2189.75787180418	41.2354298722889	1.48572207480925e-12	33
M_0.9_F_qh_Set3	1.70058231887615	0	0.109090909090909	2237.17545723864	88.6530153067429	7.51485700594681e-23	44
M_0.9_F_pt_Set1	1.69570042551322	0	0.127272727272727	2271.11780474944	122.595362817544	3.20638287830027e-30	52
M_0.9_F_pt_Set2	1.70477771209392	0	0.145454545454545	2296.11250859041	147.590066658512	1.19968424837341e-35	58
M_0.9_F_pt_Set3	1.70527476262244	0	0.0909090909090909	2341.65977777716	193.137335845266	1.54591800643584e-45	64
M_0.9_F_ph_Set1	1.69052630343499	0	0.109090909090909	2215.68235614491	67.1599142130162	3.51091330716928e-18	38
M_0.9_F_ph_Set2	1.69686152026691	0	0.109090909090909	2216.37109994968	67.8486580177837	2.49141569506564e-18	40
M_0.9_F_ph_Set3	1.70565082430174	0	0.109090909090909	2315.34205222021	166.819610288312	8.04938448077615e-40	56
M_0.9_F_th_Set1	1.70211992271754	0	0.109090909090909	2283.09640017834	134.573958246444	8.09848034561472e-33	53
M_0.9_F_th_Set2	1.71111161890536	0	0.109090909090909	2434.23724773108	285.714805799183	1.22792762902087e-65	69
M_0.9_F_th_Set3	1.71995969964865	0	0.127272727272727	2713.68435396931	565.161912037413	2.5620802871737e-126	82
M_0.9_F_lqp_Set1	1.64259075806019	0	0.0727272727272727	2186.24058154891	37.7181396170167	8.75268997459207e-12	18
M_0.9_F_lqp_Set2	1.64928653943519	0	0.0727272727272727	2211.96779799895	63.4453560670509	2.27058177914939e-17	27
M_0.9_F_lqp_Set3	1.64620819605055	0	0.0727272727272727	2258.44870628067	109.926264348778	1.83453766198811e-27	37
M_0.9_F_lqt_Set1	1.7208005120856	0	0.127272727272727	2213.43965881528	64.917216883382	1.09070771416879e-17	43
M_0.9_F_lqt_Set2	1.72015398131841	0	0.127272727272727	2296.11267219221	147.590230260311	1.21922458859812e-35	58
M_0.9_F_lqt_Set3	1.72628325684346	0	0.0727272727272727	2397.37676253669	248.854320604799	1.25158047405179e-57	68
M_0.9_F_lqh_Set1	1.70480288538174	0	0.109090909090909	2194.52104816273	45.998606230838	1.40478923117934e-13	32
M_0.9_F_lqh_Set2	1.70468101483264	0	0.109090909090909	2218.215498683	69.6930567510999	1.00698065734755e-18	39
M_0.9_F_lqh_Set3	1.70938844193827	0	0.109090909090909	2220.50105257352	71.9786106416259	3.21599035416678e-19	41
M_0.9_F_lpt_Set1	1.69638056994651	0	0.127272727272727	2295.22441204867	146.701970116778	1.91398945360451e-35	55
M_0.9_F_lpt_Set2	1.70430517405739	0	0.127272727272727	2346.55634985179	198.033907919896	1.3675645698875e-46	63
M_0.9_F_lpt_Set3	1.71014560948125	0	0.0909090909090909	2366.91782159387	218.395379661973	5.1892933147465e-51	66
M_0.9_F_lph_Set1	1.6943449112686	0	0.109090909090909	2202.10442106007	53.5819791281724	3.19508215418344e-15	35
M_0.9_F_lph_Set2	1.70326776245402	0	0.109090909090909	2237.07435776513	88.551915833239	8.15560524898789e-23	44
M_0.9_F_lph_Set3	1.70129778221665	0	0.109090909090909	2315.53893072145	167.016488789558	7.47637254994369e-40	56
M_0.9_F_qpt_Set1	1.71726359156286	0	0.0909090909090909	2235.82218815537	87.2997462234748	1.52954668969373e-22	47
M_0.9_F_qpt_Set2	1.71750662377441	0	0.127272727272727	2303.86083224533	155.338390313432	2.57490272960219e-37	59
M_0.9_F_qpt_Set3	1.71889065786257	0	0.0909090909090909	2380.06780294232	231.545361010428	7.29844208853522e-54	67
M_0.9_F_qph_Set1	1.69673463598557	0	0.109090909090909	2201.08696230686	52.5645203749664	5.35833051120348e-15	35
M_0.9_F_qph_Set2	1.70326354162974	0	0.109090909090909	2227.11505574188	78.5926138099794	1.19592863925774e-20	42
M_0.9_F_qph_Set3	1.7059394845335	0	0.109090909090909	2324.14932954129	175.626887609399	1.01762020184122e-41	57
M_0.9_F_qth_Set1	1.71230036643981	0	0.109090909090909	2226.10650956028	77.5840676283883	1.98572775422178e-20	45
M_0.9_F_qth_Set2	1.71383337000138	0	0.109090909090909	2288.80414852078	140.281706588879	4.82955782731533e-34	57
M_0.9_F_qth_Set3	1.71970412693498	0	0.127272727272727	2412.80440770438	264.281965772481	5.73061246445365e-61	69
M_0.9_F_pth_Set1	1.7046130939344	0	0.109090909090909	2313.96346989668	165.441027964788	1.66665864186666e-39	57
M_0.9_F_pth_Set2	1.71337431252266	0	0.109090909090909	2385.06509522561	236.542653293719	6.06644725452361e-55	66
M_0.9_F_pth_Set3	1.72170022403592	0	0.127272727272727	2411.70430380978	263.181861877881	9.97502911944721e-61	69
M_0.9_F_lqpt_Set1	1.71148449731614	0	0.127272727272727	2242.71221782177	94.1897758898717	4.96238708248917e-24	48
M_0.9_F_lqpt_Set2	1.71598902601573	0	0.127272727272727	2294.1489595351	145.6265176032	3.36477635220997e-35	58
M_0.9_F_lqpt_Set3	1.72142930764438	0	0.0909090909090909	2380.06780294232	231.545361010428	7.42214419595412e-54	67
M_0.9_F_lqph_Set1	1.69335737399376	0	0.109090909090909	2206.48912579233	57.9666838604312	3.65825572597488e-16	36
M_0.9_F_lqph_Set2	1.70136507162347	0	0.109090909090909	2232.01962970785	83.4971877759581	1.04715335116756e-21	43
M_0.9_F_lqph_Set3	1.7077479237727	0	0.109090909090909	2306.58283749935	158.060395567451	6.7519780388294e-38	55
M_0.9_F_lqth_Set1	1.70564029816944	0	0.109090909090909	2232.225844701	83.7034027691066	9.47247153790083e-22	46
M_0.9_F_lqth_Set2	1.71069824139584	0	0.109090909090909	2338.98011325005	190.457671318153	6.24720512919882e-45	62
M_0.9_F_lqth_Set3	1.71819320707444	0	0.127272727272727	2384.66153254415	236.139090612252	7.52852358540565e-55	67
M_0.9_F_lpth_Set1	1.7096505377674	0	0.109090909090909	2288.04965652436	139.527214592469	7.18341949232607e-34	54
M_0.9_F_lpth_Set2	1.71704859289257	0	0.109090909090909	2398.65551772852	250.133075796622	6.90547586413088e-58	67
M_0.9_F_lpth_Set3	1.72368281158192	0	0.127272727272727	2396.28801247375	247.765570541851	2.25897647616075e-57	68
M_0.9_F_lqpth_Set1	1.71077194484673	0	0.109090909090909	2263.94237511278	115.419933180889	1.23886352050932e-28	51
M_0.9_F_lqpth_Set2	1.71714454875779	0	0.109090909090909	2348.42577847122	199.903336539327	5.60154929764475e-47	63
M_0.9_F_lqpth_Set3	1.72494360703702	0	0.109090909090909	2381.92106848194	233.398626550046	2.98897228894463e-54	67
M_1_F_l_Set1	1.51197656595055	0	0.0727272727272727	2270.11265403123	121.590212099331	5.68898823054332e-30	5
M_1_F_l_Set2	1.52202811182984	0	0.0727272727272727	2270.56921668886	122.046774756966	4.53439183406502e-30	7
M_1_F_l_Set3	1.52531422172554	0	0.0727272727272727	2274.60621624967	126.083774317772	6.0328421817794e-31	9
M_1_F_q_Set1	1.55703648105239	0	0.0727272727272727	2236.98930868966	88.4668667577598	8.90341860574095e-23	6
M_1_F_q_Set2	1.60154630346156	0	0.0181818181818182	2202.45896886823	53.9365269363298	2.80771394911654e-15	7
M_1_F_q_Set3	1.62694931881566	0	0.0363636363636364	2192.28548681099	43.7630448790924	4.55119427342151e-13	10
M_1_F_p_Set1	1.54870624665997	0	0.0545454545454545	2230.46394079417	81.9414988622707	2.33565823678255e-21	12
M_1_F_p_Set2	1.57259012764191	0	0.0909090909090909	2225.19526717797	76.6728252460707	3.25925256994711e-20	17
M_1_F_p_Set3	1.64021377861908	0	0.0545454545454545	2226.84556410778	78.3231221758847	1.43018523840687e-20	27
M_1_F_t_Set1	1.68483637239517	0	0.127272727272727	2203.3173978265	54.7949558946002	1.8412014302149e-15	40
M_1_F_t_Set2	1.6884051761189	0	0.145454545454545	2250.13660748033	101.614165548436	1.25624008287653e-25	51
M_1_F_t_Set3	1.68957681870094	0	0.127272727272727	2327.95523701366	179.43279508176	1.59076642718303e-42	62
M_1_F_h_Set1	1.69395663953186	0	0.0909090909090909	2201.37107230785	52.8486303759569	4.89377420180216e-15	33
M_1_F_h_Set2	1.69630707006988	0	0.0909090909090909	2220.83376887374	72.3113269418473	2.91078007787425e-19	39
M_1_F_h_Set3	1.70066837864125	0	0.0909090909090909	2196.10918057925	47.5867386473583	6.81589335763806e-14	35
M_1_F_lq_Set1	1.65691591065663	0	0.0545454545454545	2168.50260177581	19.9801598439112	6.74300333344225e-08	10
M_1_F_lq_Set2	1.65362443958117	0	0.0545454545454545	2173.3251785171	24.8027365852004	6.05735845892589e-09	13
M_1_F_lq_Set3	1.66351463176784	0	0.0727272727272727	2173.32097701173	24.7985350798358	6.07904973122032e-09	14
M_1_F_lp_Set1	1.58933461187988	0	0.0545454545454545	2189.90209539604	41.3796534641474	1.52732904485632e-12	14
M_1_F_lp_Set2	1.59317298577765	0	0.0909090909090909	2213.19222760688	64.6697856749806	1.3402525147884e-17	24
M_1_F_lp_Set3	1.63231337188083	0	0.0727272727272727	2225.64106399203	77.1186220601376	2.65826992688615e-20	29
M_1_F_lt_Set1	1.71369998921031	0	0.109090909090909	2212.18593885229	63.6634969203928	2.2232395183176e-17	42
M_1_F_lt_Set2	1.71895483193288	0	0.127272727272727	2255.59921103072	107.076769098825	8.32834696398293e-27	52
M_1_F_lt_Set3	1.71882120226592	0	0.0909090909090909	2299.86656445468	151.344122522785	2.03549921426936e-36	59
M_1_F_lh_Set1	1.69690744059744	0	0.109090909090909	2172.68282860302	24.1603866711221	8.451134638507e-09	26
M_1_F_lh_Set2	1.69733463967224	0	0.109090909090909	2189.30497634567	40.7825344137746	2.08021975043117e-12	32
M_1_F_lh_Set3	1.70631669080683	0	0.109090909090909	2199.7475222455	51.2250803136048	1.12509156306236e-14	36
M_1_F_qp_Set1	1.60888702440942	0	0.0727272727272727	2190.83067201736	42.3082300854689	9.7298679571376e-13	14
M_1_F_qp_Set2	1.6163587937067	0	0.0727272727272727	2203.00181914025	54.4793772083494	2.21731071868476e-15	21
M_1_F_qp_Set3	1.64380269823634	0	0.0727272727272727	2226.19223772125	77.6697957893502	2.04523279543623e-20	28
M_1_F_qt_Set1	1.71121291340612	0	0.109090909090909	2197.61704165557	49.0945997236786	3.28412981435008e-14	39
M_1_F_qt_Set2	1.72008763204378	0	0.127272727272727	2254.3129989502	105.7905570183	1.60584335901928e-26	52
M_1_F_qt_Set3	1.72496451055794	0	0.0727272727272727	2282.10315913115	133.58071719925	1.48525533263553e-32	57
M_1_F_qh_Set1	1.69761674331687	0	0.109090909090909	2186.48149790281	37.9590559709131	8.63846481095701e-12	30
M_1_F_qh_Set2	1.70093310051036	0	0.109090909090909	2192.68582728357	44.163385351671	3.88901922168671e-13	33
M_1_F_qh_Set3	1.69536806370435	0	0.109090909090909	2225.64633944776	77.1238975158662	2.7115232649012e-20	41
M_1_F_pt_Set1	1.69316545499228	0	0.109090909090909	2256.87704035345	108.354598421555	4.48963794157675e-27	49
M_1_F_pt_Set2	1.70630950899459	0	0.127272727272727	2277.01676037587	128.494318443976	1.90364605140483e-31	55
M_1_F_pt_Set3	1.70309878649064	0	0.0909090909090909	2307.52074308557	158.998301153675	4.53305555037931e-38	60
M_1_F_ph_Set1	1.70193030111779	0	0.0909090909090909	2200.04510216766	51.5226602357634	9.88761310326899e-15	34
M_1_F_ph_Set2	1.69926920271496	0	0.0909090909090909	2253.23720696341	104.714765031516	2.78763048447487e-26	46
M_1_F_ph_Set3	1.69955380263067	0	0.109090909090909	2265.68711214131	117.164670209415	5.52632211890462e-29	49
M_1_F_th_Set1	1.7028497809932	0	0.109090909090909	2248.37098549624	99.8485435643483	3.18603018237622e-25	47
M_1_F_th_Set2	1.70093373736133	0	0.109090909090909	2343.25827875729	194.735836825394	7.93234393692675e-46	61
M_1_F_th_Set3	1.7090194729444	0	0.109090909090909	2441.47961506434	292.957173132449	3.7288589870644e-67	70
M_1_F_lqp_Set1	1.6370583297445	0	0.0727272727272727	2181.40057327592	32.8781313440245	1.11606616944083e-10	16
M_1_F_lqp_Set2	1.63680277625889	0	0.0727272727272727	2204.78604097731	56.263599045411	9.33832129341694e-16	24
M_1_F_lqp_Set3	1.64264467183383	0	0.0727272727272727	2231.82991288877	83.307470956875	1.2544008251285e-21	31
M_1_F_lqt_Set1	1.71429778648015	0	0.109090909090909	2208.18903254451	59.6665906126145	1.70867314917048e-16	41
M_1_F_lqt_Set2	1.72366553857783	0	0.127272727272727	2269.68496494672	121.162523014824	7.5798167236951e-30	54
M_1_F_lqt_Set3	1.72603054777108	0	0.0727272727272727	2264.66963547799	116.147193546097	9.319582620716e-29	55
M_1_F_lqh_Set1	1.69866429683677	0	0.109090909090909	2181.11114753412	32.5887056022198	1.30186341700951e-10	28
M_1_F_lqh_Set2	1.69956372495663	0	0.109090909090909	2203.0829115009	54.5604695690076	2.20867793037329e-15	35
M_1_F_lqh_Set3	1.70620401749955	0	0.109090909090909	2215.05852435359	66.5360824216959	5.55056310983125e-18	39
M_1_F_lpt_Set1	1.70059736885076	0	0.109090909090909	2230.67060572355	82.1481637916563	2.26408979189081e-21	45
M_1_F_lpt_Set2	1.71055768744205	0	0.127272727272727	2303.00324619209	154.480804260194	4.45387876959589e-37	58
M_1_F_lpt_Set3	1.70409168763955	0	0.0909090909090909	2364.02444866079	215.502006728896	2.5051385498624e-50	65
M_1_F_lph_Set1	1.69997182796107	0	0.0909090909090909	2214.34197894118	65.8195370092794	7.99184856620729e-18	37
M_1_F_lph_Set2	1.70304603043166	0	0.0909090909090909	2259.80041167184	111.27796973994	1.07685008107654e-27	47
M_1_F_lph_Set3	1.69897086674659	0	0.109090909090909	2319.2157022319	170.693260300005	1.35198273115198e-40	56
M_1_F_qpt_Set1	1.71638482989382	0	0.109090909090909	2211.2854100029	62.7629680710056	3.70185757289248e-17	42
M_1_F_qpt_Set2	1.71742295666084	0	0.127272727272727	2276.173741746	127.651299814103	3.01149372792647e-31	55
M_1_F_qpt_Set3	1.71870578838912	0	0.0909090909090909	2328.61001042395	180.087568492055	1.2390146450128e-42	62
M_1_F_qph_Set1	1.69693643734948	0	0.0909090909090909	2190.29449758127	41.7720556493709	1.34460605960585e-12	32
M_1_F_qph_Set2	1.6967737245575	0	0.0909090909090909	2241.30391458176	92.7814726498627	1.12909014558314e-23	44
M_1_F_qph_Set3	1.70626885476879	0	0.109090909090909	2280.68747729741	132.165035365515	3.17238174624895e-32	51
M_1_F_qth_Set1	1.7097640609254	0	0.109090909090909	2186.31895214652	37.7965102146259	9.86143720381037e-12	36
M_1_F_qth_Set2	1.71147253255154	0	0.109090909090909	2250.55102480385	102.028582871954	1.11381703328922e-25	51
M_1_F_qth_Set3	1.71453060267004	0	0.127272727272727	2274.63637198483	126.113930052931	6.56809262024742e-31	56
M_1_F_pth_Set1	1.70394196021889	0	0.109090909090909	2258.5402764342	110.017834502308	2.05757281323583e-27	49
M_1_F_pth_Set2	1.70962725221657	0	0.109090909090909	2239.72602402948	91.2035820975884	2.5090685516601e-23	50
M_1_F_pth_Set3	1.71785216130348	0	0.109090909090909	2331.04667744865	182.524235516756	3.71689267352768e-43	62
M_1_F_lqpt_Set1	1.71143157666262	0	0.127272727272727	2212.34671318561	63.8242712537117	2.2194547887868e-17	42
M_1_F_lqpt_Set2	1.71877641032938	0	0.127272727272727	2284.44312153806	135.92067960616	4.91369059539144e-33	56
M_1_F_lqpt_Set3	1.71234887523994	0	0.0909090909090909	2328.17255751638	179.650115584489	1.57173823378092e-42	62
M_1_F_lqph_Set1	1.69629523085531	0	0.0909090909090909	2196.85150874966	48.3290668177629	5.16515721680475e-14	33
M_1_F_lqph_Set2	1.69425088100861	0	0.0909090909090909	2236.20688085389	87.6844389219941	1.47188579670191e-22	43
M_1_F_lqph_Set3	1.702570621098	0	0.109090909090909	2259.34042879213	110.817986860236	1.39697996671407e-27	48
M_1_F_lqth_Set1	1.70496908053188	0	0.109090909090909	2205.8642773527	57.3418354208052	5.72917685802806e-16	40
M_1_F_lqth_Set2	1.7119913754497	0	0.109090909090909	2257.85280044324	109.330358511339	2.94871180574947e-27	52
M_1_F_lqth_Set3	1.7200577837947	0	0.109090909090909	2283.89558644025	135.373144508359	6.53459681839729e-33	57
M_1_F_lpth_Set1	1.70134629224062	0	0.109090909090909	2227.15241220754	78.6299702756405	1.37261666391347e-20	44
M_1_F_lpth_Set2	1.70775180810226	0	0.109090909090909	2295.02506530639	146.502623374496	2.51129542297617e-35	57
M_1_F_lpth_Set3	1.71807774449847	0	0.109090909090909	2331.50332952442	182.980887592527	3.01614645521912e-43	62
M_1_F_lqpth_Set1	1.70453761288936	0	0.109090909090909	2209.92569838358	61.403256451682	7.59293704906238e-17	41
M_1_F_lqpth_Set2	1.70270890864954	0	0.109090909090909	2314.71881581259	166.196373880692	1.33531845720763e-39	59
M_1_F_lqpth_Set3	1.71414693444577	0	0.109090909090909	2330.36373496752	181.841293035629	5.35853859273916e-43	62
M_2_F_l_Set1	1.50428469009059	0	0.0727272727272727	2270.51612141721	121.993679485314	5.31501181350746e-30	5
M_2_F_l_Set2	1.49933429854074	0	0.0727272727272727	2272.01897224226	123.496530310361	2.51118789974683e-30	6
M_2_F_l_Set3	1.50618788356001	0	0.0727272727272727	2274.36047953469	125.83803760279	7.800876935038e-31	7
M_2_F_q_Set1	1.55068181481577	0	0.0909090909090909	2238.10556449357	89.5831225616757	5.82794502121111e-23	6
M_2_F_q_Set2	1.58748047797432	0	0.0181818181818182	2204.35546857744	55.8330266455446	1.24444036652665e-15	7
M_2_F_q_Set3	1.59778665793667	0	0.0545454545454545	2192.44174947094	43.9193075390422	4.81642661840489e-13	9
M_2_F_p_Set1	1.53168895938927	0	0.0727272727272727	2243.05580593949	94.533364007591	4.92882105632514e-24	11
M_2_F_p_Set2	1.54201277896399	0	0.0909090909090909	2233.38039787485	84.8579559429577	6.2295006368368e-22	17
M_2_F_p_Set3	1.61487368244953	0	0.0545454545454545	2215.23003234127	66.7075904093722	5.45102598006221e-18	21
M_2_F_t_Set1	1.61669344451375	0	0.109090909090909	2173.89940791287	25.3769659809773	5.15268670235895e-09	25
M_2_F_t_Set2	1.62200290784174	0	0.109090909090909	2166.61217906905	18.089737137152	1.97315374051518e-07	24
M_2_F_t_Set3	1.63769895511125	0	0.0909090909090909	2181.19751357023	32.6750716383353	1.34500107148387e-10	29
M_2_F_h_Set1	1.68576332326563	0	0.0909090909090909	2188.00085401883	39.4784120869358	4.48873629047968e-12	25
M_2_F_h_Set2	1.69237050579237	0	0.0909090909090909	2196.64930629652	48.1268643646213	5.95478153202477e-14	28
M_2_F_h_Set3	1.69709450402489	0	0.0909090909090909	2182.7977637041	34.2753217722079	6.07324229751287e-11	25
M_2_F_lq_Set1	1.61231905815804	0	0.0545454545454545	2178.1382911761	29.6158492442009	6.25092028785384e-10	9
M_2_F_lq_Set2	1.62301925906623	0	0.0545454545454545	2183.90609873999	35.3836568080969	3.50117199678552e-11	11
M_2_F_lq_Set3	1.63596835138294	0	0.0545454545454545	2184.45034137853	35.9278994466335	2.67157199520937e-11	12
M_2_F_lp_Set1	1.54674768955442	0	0.0545454545454545	2189.03103358248	40.5085916505873	2.70905408401613e-12	10
M_2_F_lp_Set2	1.55383205348441	0	0.0727272727272727	2202.82351117433	54.3010692424305	2.74508587411673e-15	16
M_2_F_lp_Set3	1.61241489939781	0	0.0545454545454545	2202.48489252492	53.9624505930283	3.25704685868924e-15	19
M_2_F_lt_Set1	1.67240490890894	0	0.109090909090909	2163.59516953139	15.07272759949	9.08571027683923e-07	22
M_2_F_lt_Set2	1.67483131237322	0	0.109090909090909	2180.53979399257	32.0173520606718	1.90379821536922e-10	29
M_2_F_lt_Set3	1.68949165386129	0	0.0909090909090909	2195.30501464249	46.7825727105919	1.18613941076698e-13	34
M_2_F_lh_Set1	1.69763268576477	0	0.0727272727272727	2166.51735575614	17.99491382424	2.11855313313552e-07	19
M_2_F_lh_Set2	1.69509723463698	0	0.0727272727272727	2160.9882135973	12.4657716654046	3.36837279739554e-06	18
M_2_F_lh_Set3	1.69919476311418	0	0.0727272727272727	2162.90761540742	14.3851734755212	1.29232678922664e-06	20
M_2_F_qp_Set1	1.56702760118145	0	0.0909090909090909	2194.98625992511	46.4638179932113	1.4006513432467e-13	13
M_2_F_qp_Set2	1.56087596690937	0	0.0909090909090909	2204.72019047181	56.1977485399107	1.07989619836927e-15	18
M_2_F_qp_Set3	1.63305395451193	0	0.0545454545454545	2208.86244427372	60.3400023418217	1.36349155026135e-16	21
M_2_F_qt_Set1	1.67864286568139	0	0.0909090909090909	2179.65627299547	31.1338310635788	3.00222115638715e-10	28
M_2_F_qt_Set2	1.68598252929427	0	0.127272727272727	2174.50136701492	25.9789250830258	3.95884327311094e-09	28
M_2_F_qt_Set3	1.69507179769695	0	0.109090909090909	2176.81288442213	28.2904424902376	1.2484811904688e-09	30
M_2_F_qh_Set1	1.69813076819667	0	0.0909090909090909	2157.03569782196	8.5132558900691	2.46426516126393e-05	15
M_2_F_qh_Set2	1.69620172533838	0	0.0909090909090909	2154.91788114454	6.39543921264294	7.11689408917431e-05	15
M_2_F_qh_Set3	1.69556422034416	0	0.0909090909090909	2160.3378055267	11.8153635948083	4.74377418870773e-06	18
M_2_F_pt_Set1	1.65633956859299	0	0.109090909090909	2167.69339731348	19.1709553815845	1.20125719846862e-07	23
M_2_F_pt_Set2	1.65371493836639	0	0.109090909090909	2183.0271945956	34.5047526637068	5.63253717391206e-11	30
M_2_F_pt_Set3	1.6781630562303	0	0.127272727272727	2210.24945143048	61.7270094985856	6.92193108151195e-17	37
M_2_F_ph_Set1	1.68722811419793	0	0.0909090909090909	2177.19002117759	28.6675792456936	1.04653520428497e-09	21
M_2_F_ph_Set2	1.69765363996883	0	0.0909090909090909	2169.40181043088	20.879368498981	5.14880140886237e-08	21
M_2_F_ph_Set3	1.68881549977892	0	0.0909090909090909	2194.72130683275	46.1988649008567	1.63837211242831e-13	29
M_2_F_th_Set1	1.69580109689901	0	0.0909090909090909	2182.73703994193	34.2145980100363	6.56945859000029e-11	27
M_2_F_th_Set2	1.69874497969845	0	0.0909090909090909	2195.04071844759	46.5182765156983	1.40148236074099e-13	31
M_2_F_th_Set3	1.68397611998549	0	0.0909090909090909	2183.72018704009	35.1977451081971	4.03254344577238e-11	30
M_2_F_lqp_Set1	1.56601842596092	0	0.0545454545454545	2187.21178364711	38.6893417152123	7.04951287670664e-12	13
M_2_F_lqp_Set2	1.57359016549992	0	0.0545454545454545	2191.12831759704	42.60587566514	9.96475348957456e-13	16
M_2_F_lqp_Set3	1.63240333225623	0	0.0545454545454545	2202.36740904246	53.8449671105686	3.61994713881305e-15	20
M_2_F_lqt_Set1	1.68786306026075	0	0.109090909090909	2168.10447920693	19.5820372750363	9.99027890801291e-08	24
M_2_F_lqt_Set2	1.69234640573026	0	0.109090909090909	2187.73100412071	39.208562188815	5.47656201659911e-12	31
M_2_F_lqt_Set3	1.69722777948623	0	0.0909090909090909	2184.68232859354	36.1598866616428	2.51939933419986e-11	32
M_2_F_lqh_Set1	1.69967397671293	0	0.0909090909090909	2159.74501094183	11.222569009934	6.56361048342375e-06	16
M_2_F_lqh_Set2	1.69434561410514	0	0.0909090909090909	2149.64557442275	1.12313249085537	0.00102457249019516	13
M_2_F_lqh_Set3	1.69816742652968	0	0.0909090909090909	2166.18594381743	17.6635018855322	2.62801543206833e-07	20
M_2_F_lpt_Set1	1.65411976023525	0	0.109090909090909	2169.60649261698	21.0840506850877	4.76044416116554e-08	24
M_2_F_lpt_Set2	1.66045158427022	0	0.109090909090909	2181.92402432679	33.4015823948944	1.00858656827024e-10	29
M_2_F_lpt_Set3	1.67423052112212	0	0.109090909090909	2206.63992090877	58.1174789768766	4.3401983514444e-16	36
M_2_F_lph_Set1	1.69320889353021	0	0.0909090909090909	2172.44568814513	23.9232462132331	1.15738924831306e-08	20
M_2_F_lph_Set2	1.69419467999344	0	0.0909090909090909	2182.88907446445	34.3666325325562	6.25914359702705e-11	25
M_2_F_lph_Set3	1.6846584827846	0	0.0909090909090909	2180.32992809847	31.807486166575	2.25432183280538e-10	25
M_2_F_qpt_Set1	1.67279154295706	0	0.109090909090909	2179.29411110371	30.7716691718147	3.79080623733395e-10	27
M_2_F_qpt_Set2	1.67730412772216	0	0.109090909090909	2207.97415398887	59.4517120569762	2.24766567575675e-16	36
M_2_F_qpt_Set3	1.69096851906784	0	0.0909090909090909	2211.50303794576	62.9805960138651	3.8568971381208e-17	37
M_2_F_qph_Set1	1.69375073393706	0	0.0909090909090909	2178.13722191486	29.614779982961	6.79717045214313e-10	22
M_2_F_qph_Set2	1.69802065993745	0	0.0909090909090909	2167.92604109365	19.4035991617502	1.12319335212119e-07	21
M_2_F_qph_Set3	1.68726824810562	0	0.0909090909090909	2199.49467269201	50.9722307601132	1.57112741287554e-14	30
M_2_F_qth_Set1	1.70040248511709	0	0.0909090909090909	2165.2499694224	16.7275274905087	4.29688425620319e-07	23
M_2_F_qth_Set2	1.70137408356345	0	0.0909090909090909	2173.009482713	24.4870407811059	8.89196669756411e-09	27
M_2_F_qth_Set3	1.70030718966267	0	0.0909090909090909	2191.15516038503	42.6327184531378	1.02215449853861e-12	33
M_2_F_pth_Set1	1.69807101306531	0	0.0909090909090909	2179.49231434501	30.9698724131163	3.49040183059364e-10	26
M_2_F_pth_Set2	1.69468127144787	0	0.0909090909090909	2203.56500881609	55.0425668841904	2.07186654019027e-15	35
M_2_F_pth_Set3	1.68988385317128	0	0.0909090909090909	2192.87001434498	44.3475724130849	4.36071145588787e-13	34
M_2_F_lqpt_Set1	1.67653917624473	0	0.109090909090909	2183.96128714065	35.4388452087564	3.75726146751555e-11	28
M_2_F_lqpt_Set2	1.67868154796079	0	0.109090909090909	2204.07915912093	55.5567171890307	1.61116888971236e-15	35
M_2_F_lqpt_Set3	1.69071489088232	0	0.0909090909090909	2211.49119096615	62.9687490342499	3.96689183954959e-17	37
M_2_F_lqph_Set1	1.69384644768658	0	0.0909090909090909	2174.77019075869	26.2477488267946	3.74220275265258e-09	21
M_2_F_lqph_Set2	1.69748637112114	0	0.0909090909090909	2164.71727138533	16.1948294534363	5.71354131961264e-07	19
M_2_F_lqph_Set3	1.68965969150521	0	0.0909090909090909	2191.92379155933	43.4013496274306	7.07783953729171e-13	28
M_2_F_lqth_Set1	1.70559733130248	0	0.0909090909090909	2148.5224419319	0	0.00188097939280566	17
M_2_F_lqth_Set2	1.70088583162497	0	0.0909090909090909	2166.74440471814	18.2219627862492	2.08138620444334e-07	25
M_2_F_lqth_Set3	1.70453176773781	0	0.0909090909090909	2174.63936471788	26.1169227859868	4.02534491342763e-09	29
M_2_F_lpth_Set1	1.69688552407614	0	0.0909090909090909	2184.33283694688	35.8103950149857	3.16747435847081e-11	28
M_2_F_lpth_Set2	1.69294574825431	0	0.0909090909090909	2207.7772741435	59.2548322116018	2.57418981475133e-16	36
M_2_F_lpth_Set3	1.69479378993467	0	0.0909090909090909	2211.43596820699	62.9135262750929	4.13989302303099e-17	38
M_2_F_lqpth_Set1	1.69932145011227	0	0.0909090909090909	2154.72439696208	6.20195503018704	8.56127801795592e-05	19
M_2_F_lqpth_Set2	1.69567933878471	0	0.0909090909090909	2186.57787234375	38.0554304118582	1.0386548327115e-11	31
M_2_F_lqpth_Set3	1.69235752783688	0	0.0909090909090909	2206.99930156803	58.4768596361369	3.82686155441398e-16	37
M_3_F_l_Set1	1.47958093686173	0	0.0909090909090909	2271.41580451056	122.893362578667	3.94282013633361e-30	5
M_3_F_l_Set2	1.47786066916869	0	0.0909090909090909	2273.04834291103	124.525900979138	1.74637476341451e-30	6
M_3_F_l_Set3	1.47931467372365	0	0.109090909090909	2275.60545073254	127.083008800646	4.87193880610024e-31	7
M_3_F_q_Set1	1.54747098515083	0	0.0727272727272727	2239.79768267467	91.2752407427724	2.91135222613395e-23	6
M_3_F_q_Set2	1.57901357718777	0	0.0363636363636364	2207.39051263431	58.8680707024118	3.17730428613589e-16	7
M_3_F_q_Set3	1.56816791465232	0	0.0363636363636364	2193.70214993821	45.1797080063161	2.9873569048421e-13	8
M_3_F_p_Set1	1.50913039025881	0	0.0727272727272727	2241.47856694854	92.9561250166407	1.26360025898024e-23	7
M_3_F_p_Set2	1.50147277054308	0	0.0909090909090909	2246.16336691191	97.6409249800176	1.21663323935377e-24	16
M_3_F_p_Set3	1.56272516423761	0	0.0545454545454545	2206.1212786319	57.5988367000086	6.03992659269677e-16	16
M_3_F_t_Set1	1.56379179686106	0	0.0909090909090909	2180.36424908529	31.8418071533983	2.37106899627594e-10	15
M_3_F_t_Set2	1.56699897779374	0	0.0909090909090909	2191.40337483602	42.8809329041292	9.52082908128891e-13	19
M_3_F_t_Set3	1.60637503929345	0	0.0909090909090909	2186.78787122015	38.2654292882562	9.58885106214274e-12	20
M_3_F_h_Set1	1.68785387155458	0	0.0727272727272727	2177.45972712059	28.9372851886965	1.01905333426821e-09	18
M_3_F_h_Set2	1.68058176246932	0	0.0727272727272727	2177.12617972383	28.6037377919306	1.20636037403103e-09	18
M_3_F_h_Set3	1.67976633174347	0	0.0727272727272727	2180.09452941787	31.5720874859699	2.74006611000847e-10	19
M_3_F_lq_Set1	1.60646699443776	0	0.0545454545454545	2192.83842359421	44.315981662317	4.69152661683541e-13	9
M_3_F_lq_Set2	1.60657435046894	0	0.0545454545454545	2190.98301180206	42.460569870168	1.18868839783365e-12	9
M_3_F_lq_Set3	1.60735045477184	0	0.0545454545454545	2186.73992249855	38.2174805666573	9.93804911045168e-12	11
M_3_F_lp_Set1	1.52269070807081	0	0.0545454545454545	2200.53732555036	52.014883618468	1.0048305055277e-14	9
M_3_F_lp_Set2	1.51459077078467	0	0.0727272727272727	2212.66502739857	64.1425854666695	2.34130072006135e-17	15
M_3_F_lp_Set3	1.58999326106003	0	0.0545454545454545	2194.01256446624	45.4901225343483	2.63421462193129e-13	13
M_3_F_lt_Set1	1.5887344114047	0	0.0909090909090909	2170.21430218847	21.6918602565706	3.88367559245557e-08	17
M_3_F_lt_Set2	1.59546099592275	0	0.0909090909090909	2178.50574830801	29.9833063761098	6.16090959393149e-10	21
M_3_F_lt_Set3	1.61042385962454	0	0.109090909090909	2183.68156387059	35.1591219386937	4.64086609994857e-11	24
M_3_F_lh_Set1	1.68256688859914	0	0.0727272727272727	2159.49992140826	10.9774794763648	8.28785972509714e-06	13
M_3_F_lh_Set2	1.68621449235749	0	0.0727272727272727	2173.02383129339	24.5013893614919	9.60803151984138e-09	18
M_3_F_lh_Set3	1.6858173768498	0	0.0727272727272727	2169.77684401389	21.2544020819946	4.88182526074532e-08	17
M_3_F_qp_Set1	1.53441761167703	0	0.0909090909090909	2200.76928609406	52.2468441621631	9.11033204101124e-15	12
M_3_F_qp_Set2	1.53384230747058	0	0.0909090909090909	2208.79736175961	60.2749198277193	1.64868146715646e-16	17
M_3_F_qp_Set3	1.61047063181016	0	0.0545454545454545	2190.6390666852	42.1166247533088	1.44890275328024e-12	13
M_3_F_qt_Set1	1.62483873270556	0	0.0909090909090909	2170.67215790588	22.1497159739815	3.14542231495235e-08	17
M_3_F_qt_Set2	1.62781895929858	0	0.0727272727272727	2173.15463406673	24.6321921348313	9.10958279401495e-09	20
M_3_F_qt_Set3	1.64928298772319	0	0.0727272727272727	2180.09271689563	31.5702749637367	2.84313261047227e-10	23
M_3_F_qh_Set1	1.68515207616736	0	0.0727272727272727	2165.15827933166	16.6358373997596	4.98488093302399e-07	15
M_3_F_qh_Set2	1.68516672645482	0	0.0909090909090909	2161.38865751876	12.866215586866	3.28930484416689e-06	14
M_3_F_qh_Set3	1.68589517331522	0	0.0727272727272727	2166.99672570191	18.4742837700182	1.99626001599453e-07	16
M_3_F_pt_Set1	1.56680777130923	0	0.127272727272727	2166.12196606313	17.5995241312357	3.0978475725692e-07	16
M_3_F_pt_Set2	1.57227828352321	0	0.127272727272727	2185.31324746541	36.7908055335138	2.11163815329866e-11	23
M_3_F_pt_Set3	1.61084638489526	0	0.109090909090909	2195.30764374928	46.7852018173844	1.42974644591695e-13	26
M_3_F_ph_Set1	1.68377438193642	0	0.0727272727272727	2164.35398849789	15.8315465659962	7.54495207009922e-07	13
M_3_F_ph_Set2	1.68496451157427	0	0.0727272727272727	2169.25002791207	20.7275859801698	6.53723073896015e-08	16
M_3_F_ph_Set3	1.68721920350875	0	0.0727272727272727	2176.11401398785	27.5915720559551	2.11738019509071e-09	18
M_3_F_th_Set1	1.68969295942033	0	0.0727272727272727	2166.72467248532	18.2022305534269	2.32044292567376e-07	17
M_3_F_th_Set2	1.68595658590804	0	0.0727272727272727	2178.99800053821	30.4755586063102	5.02754526486451e-10	21
M_3_F_th_Set3	1.69053984106064	0	0.0727272727272727	2185.00574389571	36.4833019638177	2.49860385165379e-11	24
M_3_F_lqp_Set1	1.53742331175646	0	0.0727272727272727	2188.82062678821	40.2981848563154	3.71718619770191e-12	11
M_3_F_lqp_Set2	1.54033685851852	0	0.0727272727272727	2190.51949310787	41.9970511759698	1.59301656018058e-12	13
M_3_F_lqp_Set3	1.60056795111443	0	0.0545454545454545	2187.54652689926	39.0240849673687	7.05835861885214e-12	12
M_3_F_lqt_Set1	1.62627128667462	0	0.0545454545454545	2169.09183032211	20.5693883902177	7.19455724271486e-08	17
M_3_F_lqt_Set2	1.62232653538257	0	0.0545454545454545	2176.01724062025	27.4947986883508	2.25988426966398e-09	20
M_3_F_lqt_Set3	1.64569947137819	0	0.0727272727272727	2181.75881849228	33.2363765603882	1.28302821644276e-10	23
M_3_F_lqh_Set1	1.69139657826442	0	0.0727272727272727	2165.55064910579	17.0282071738943	4.25319242462536e-07	15
M_3_F_lqh_Set2	1.69542754938232	0	0.0727272727272727	2164.13340355516	15.6109616232666	8.6573966165682e-07	15
M_3_F_lqh_Set3	1.69166638421165	0	0.0727272727272727	2175.79539816213	27.2729562302302	2.54648438149334e-09	19
M_3_F_lpt_Set1	1.58860429538895	0	0.127272727272727	2168.0150634054	19.4926214735028	1.24837428489556e-07	17
M_3_F_lpt_Set2	1.58543629669091	0	0.127272727272727	2172.79498123586	24.2725393039609	1.14637430344071e-08	19
M_3_F_lpt_Set3	1.6163852546309	0	0.109090909090909	2185.87931624041	37.3568743085134	1.65587970916215e-11	23
M_3_F_lph_Set1	1.68183809784993	0	0.0727272727272727	2169.511224384	20.9887824521056	5.94629329637317e-08	16
M_3_F_lph_Set2	1.68679350586611	0	0.0727272727272727	2174.10374870909	25.5813067771924	5.99688778293071e-09	18
M_3_F_lph_Set3	1.68620487553338	0	0.0727272727272727	2173.02284123657	24.5003993046716	1.03175739087192e-08	17
M_3_F_qpt_Set1	1.58319926719873	0	0.109090909090909	2175.97391555417	27.4514736222727	2.36427264307322e-09	19
M_3_F_qpt_Set2	1.58723142904781	0	0.109090909090909	2183.46696370757	34.9445217756697	5.59168204121538e-11	22
M_3_F_qpt_Set3	1.62245751446657	0	0.109090909090909	2187.73660098759	39.2141590556962	6.62741542862532e-12	23
M_3_F_qph_Set1	1.6887046704459	0	0.0727272727272727	2178.83659808403	30.314156152137	5.68720649184288e-10	19
M_3_F_qph_Set2	1.68883760960867	0	0.0727272727272727	2177.59207274861	29.069630816713	1.06191565261036e-09	20
M_3_F_qph_Set3	1.6870207928223	0	0.0727272727272727	2180.90213453193	32.3796926000368	2.03360726983562e-10	20
M_3_F_qth_Set1	1.69341817822377	0	0.0909090909090909	2157.23587333045	8.7134313985498	2.80716627765575e-05	15
M_3_F_qth_Set2	1.68841942581818	0	0.0909090909090909	2157.96770851443	9.44526658253426	1.95117242196976e-05	16
M_3_F_qth_Set3	1.69301974167385	0	0.0727272727272727	2160.85000789848	12.3275659665796	4.62769074814319e-06	18
M_3_F_pth_Set1	1.68756953868537	0	0.0727272727272727	2169.57165894168	21.0492170097841	5.92158526663708e-08	18
M_3_F_pth_Set2	1.6891103216435	0	0.0727272727272727	2172.98392341299	24.4614814810925	1.07753756985421e-08	20
M_3_F_pth_Set3	1.68924410123887	0	0.0727272727272727	2177.03308530268	28.5106433707879	1.42602934139892e-09	22
M_3_F_lqpt_Set1	1.58471726534933	0	0.109090909090909	2174.80733180933	26.2848898774332	4.34917808845070e-09	18
M_3_F_lqpt_Set2	1.58664557510797	0	0.109090909090909	2182.67930196496	34.1568600330643	8.51128691258077e-11	21
M_3_F_lqpt_Set3	1.62683269742284	0	0.109090909090909	2188.03997883514	39.517536903244	5.84663289332687e-12	23
M_3_F_lqph_Set1	1.68609240448567	0	0.0727272727272727	2168.51318429498	19.9907423630893	1.01874217109344e-07	16
M_3_F_lqph_Set2	1.6862231845877	0	0.0727272727272727	2178.86167505701	30.3392331251184	5.7794854860468e-10	20
M_3_F_lqph_Set3	1.68459112857298	0	0.0727272727272727	2175.04540706818	26.522965136282	3.90440200377245e-09	18
M_3_F_lqth_Set1	1.69642060522653	0	0.0727272727272727	2157.6717440133	9.14930208140049	2.31826420307365e-05	15
M_3_F_lqth_Set2	1.6935555958176	0	0.0727272727272727	2161.40442268064	12.8819807487425	3.59416607344032e-06	17
M_3_F_lqth_Set3	1.6920417273894	0	0.0545454545454545	2169.74958155914	21.227139627249	5.55200359776028e-08	21
M_3_F_lpth_Set1	1.68628121256495	0	0.0727272727272727	2171.01340626683	22.4909643349329	2.95798346317475e-08	19
M_3_F_lpth_Set2	1.69298141513681	0	0.0727272727272727	2179.27742492311	30.7549829912109	4.75851213156237e-10	22
M_3_F_lpth_Set3	1.68018117841517	0	0.0727272727272727	2168.08793900062	19.5654970687215	1.28299110816069e-07	19
M_3_F_lqpth_Set1	1.6877316021053	0	0.0727272727272727	2166.12522038381	17.6027784519183	3.43092481779009e-07	18
M_3_F_lqpth_Set2	1.68897792326219	0	0.0727272727272727	2179.77457117195	31.2521292400561	3.7366581182535e-10	23
M_3_F_lqpth_Set3	1.6891102424212	0	0.0727272727272727	2180.10557761775	31.5831356858571	3.17394591430553e-10	23
M_4_F_l_Set1	1.47892374348938	0	0.0909090909090909	2275.11237545106	126.589933519162	7.44956771007855e-31	6
M_4_F_l_Set2	1.48221624034201	0	0.0909090909090909	2274.83157021506	126.309128283167	8.59221256722597e-31	6
M_4_F_l_Set3	1.49013004882804	0	0.109090909090909	2275.84884112566	127.32639919376	5.17854313194203e-31	6
M_4_F_q_Set1	1.52842162794093	0	0.0727272727272727	2241.99089931669	93.4684573847962	1.16780064611618e-23	6
M_4_F_q_Set2	1.53041080662141	0	0.0727272727272727	2211.479456389	62.9570144571016	4.94139014749325e-17	7
M_4_F_q_Set3	1.54629661496194	0	0.0545454545454545	2198.56587709446	50.0434351625645	3.15503640074245e-14	8
M_4_F_p_Set1	1.48088327005547	0	0.0909090909090909	2247.59130876368	99.0688668317885	7.14951540559481e-25	8
M_4_F_p_Set2	1.46317906502718	0	0.0909090909090909	2244.25682040863	95.7343784767372	3.79632478150238e-24	12
M_4_F_p_Set3	1.5114788879588	0	0.0545454545454545	2201.14128465814	52.6188427262427	8.76591308777165e-15	12
M_4_F_t_Set1	1.55914529758727	0	0.109090909090909	2201.93836825066	53.4159263187648	5.89833182826353e-15	14
M_4_F_t_Set2	1.56249574590718	0	0.109090909090909	2204.64466695478	56.1222250228839	1.52785744083108e-15	15
M_4_F_t_Set3	1.57749905428183	0	0.109090909090909	2202.26423572868	53.7417937967807	5.03510152402792e-15	16
M_4_F_h_Set1	1.64946639299268	0	0.0545454545454545	2186.96743432707	38.4449923951752	1.05849834704296e-11	17
M_4_F_h_Set2	1.64349464441927	0	0.0545454545454545	2183.79707206447	35.2746301325747	5.17787728867762e-11	16
M_4_F_h_Set3	1.6376342850953	0	0.0545454545454545	2195.98278185751	47.4603399256193	1.1724304116728e-13	20
M_4_F_lq_Set1	1.56909162706938	0	0.0545454545454545	2197.65695142503	49.1345094931316	5.0883478900937e-14	8
M_4_F_lq_Set2	1.57945743008411	0	0.0545454545454545	2195.65457847762	47.1321365457234	1.38809769952901e-13	9
M_4_F_lq_Set3	1.57962604642829	0	0.0545454545454545	2189.5346236535	41.0121817216018	2.96747645445577e-12	10
M_4_F_lp_Set1	1.49655916153971	0	0.0545454545454545	2215.7891638117	67.2667218798069	5.92004139316051e-18	10
M_4_F_lp_Set2	1.47915493460385	0	0.0727272727272727	2216.30784944946	67.7854075175674	4.57861889801767e-18	11
M_4_F_lp_Set3	1.51768519866473	0	0.109090909090909	2191.2962032746	42.7737613427007	1.23876197020267e-12	10
M_4_F_lt_Set1	1.55838955314919	0	0.0909090909090909	2185.70883935806	37.1863974261682	2.02915136605636e-11	13
M_4_F_lt_Set2	1.56607774306989	0	0.0909090909090909	2189.39764904756	40.8752071156641	3.21623701088954e-12	15
M_4_F_lt_Set3	1.57573378722334	0	0.0909090909090909	2192.90089754819	44.3784556162968	5.59343097643532e-13	18
M_4_F_lh_Set1	1.65138992530191	0	0.0545454545454545	2166.61679227641	18.0943503445174	2.85925331581708e-07	11
M_4_F_lh_Set2	1.6554243528291	0	0.0545454545454545	2169.07430536606	20.5518634341679	8.38815612786265e-08	13
M_4_F_lh_Set3	1.65027615697169	0	0.0545454545454545	2166.43497253142	17.9125305995203	3.14665320324624e-07	12
M_4_F_qp_Set1	1.49494350455849	0	0.0909090909090909	2209.29765785749	60.7752159255929	1.55380415848617e-16	12
M_4_F_qp_Set2	1.47720605314349	0	0.109090909090909	2212.59216001397	64.0697180820698	2.99963271756542e-17	15
M_4_F_qp_Set3	1.5656156414672	0	0.0545454545454545	2193.13014795979	44.6077060278908	5.06123813083382e-13	12
M_4_F_qt_Set1	1.60540636707582	0	0.0727272727272727	2180.31010273765	31.7876608057559	3.0843475825843e-10	12
M_4_F_qt_Set2	1.60426180806127	0	0.0909090909090909	2181.74555794799	33.2231160160945	1.50844648508544e-10	15
M_4_F_qt_Set3	1.61210043047496	0	0.0363636363636364	2187.79016411125	39.2677221793565	7.36265989988917e-12	18
M_4_F_qh_Set1	1.66555182637543	0	0.0545454545454545	2171.96907439201	23.4466324601112	2.01195267123334e-08	14
M_4_F_qh_Set2	1.66785892465269	0	0.0545454545454545	2176.33283496179	27.8103930298953	2.27572047473034e-09	16
M_4_F_qh_Set3	1.67130029796907	0	0.0545454545454545	2168.62475341482	20.1023114829222	1.07644024815122e-07	13
M_4_F_pt_Set1	1.54811064366997	0	0.0909090909090909	2186.36271427774	37.8402723458416	1.51818881381941e-11	15
M_4_F_pt_Set2	1.5471109861207	0	0.0909090909090909	2194.33590005642	45.8134581245267	2.82525942749823e-13	18
M_4_F_pt_Set3	1.56733116408877	0	0.0727272727272727	2197.69196677226	49.1695248403603	5.28917913126048e-14	19
M_4_F_ph_Set1	1.64579903533939	0	0.0545454545454545	2167.31687564157	18.7944337096733	2.09097448704975e-07	11
M_4_F_ph_Set2	1.64451808244758	0	0.0545454545454545	2173.46722258881	24.9447806569174	9.68085988461754e-09	14
M_4_F_ph_Set3	1.63961780561255	0	0.0545454545454545	2169.4420618139	20.9196198820082	7.26215155659994e-08	11
M_4_F_th_Set1	1.65546010250394	0	0.0727272727272727	2176.34197016546	27.8195282335637	2.31137750144808e-09	15
M_4_F_th_Set2	1.65330177828326	0	0.0727272727272727	2176.01551520903	27.4930732771327	2.72812402948485e-09	15
M_4_F_th_Set3	1.65496233780391	0	0.0545454545454545	2176.10013915356	27.5776972216599	2.62177553692288e-09	16
M_4_F_lqp_Set1	1.51005905929961	0	0.0727272727272727	2189.47021821982	40.9477762879201	3.28420161037215e-12	9
M_4_F_lqp_Set2	1.49220614040331	0	0.0727272727272727	2192.11986018314	43.5974182512477	8.75347097361358e-13	11
M_4_F_lqp_Set3	1.5563175033057	0	0.0545454545454545	2189.59314519734	41.0707032654454	3.10431133909604e-12	11
M_4_F_lqt_Set1	1.59356947204398	0	0.0727272727272727	2185.6430607469	37.1206188150013	2.24302375303454e-11	15
M_4_F_lqt_Set2	1.59678842508902	0	0.0727272727272727	2190.70561817209	42.1831762401916	1.78910177274821e-12	17
M_4_F_lqt_Set3	1.61580756653697	0	0.0363636363636364	2186.05374663706	37.5313047051673	1.83611792073384e-11	17
M_4_F_lqh_Set1	1.66824148536418	0	0.0727272727272727	2167.91669192846	19.3942499965683	1.5974940975249e-07	13
M_4_F_lqh_Set2	1.67542343386996	0	0.0727272727272727	2175.91171906594	27.3892771340461	2.94084058922018e-09	16
M_4_F_lqh_Set3	1.66475073073361	0	0.0545454545454545	2176.59124884195	28.0688069100515	2.09916571005131e-09	16
M_4_F_lpt_Set1	1.56673937039747	0	0.0909090909090909	2182.2189083328	33.6964664009029	1.26226986319334e-10	14
M_4_F_lpt_Set2	1.5636988355699	0	0.0727272727272727	2189.33176986351	40.8093279316113	3.61204505426291e-12	17
M_4_F_lpt_Set3	1.57937337474347	0	0.0727272727272727	2191.54617419084	43.0237322589492	1.1968605898164e-12	17
M_4_F_lph_Set1	1.64523469719959	0	0.0545454545454545	2178.31023211548	29.7877901835891	8.98125607835327e-10	16
M_4_F_lph_Set2	1.64761946484137	0	0.0545454545454545	2186.26969875543	37.7472568235385	1.68309681001653e-11	19
M_4_F_lph_Set3	1.63535922678787	0	0.0545454545454545	2176.48513955228	27.9626976203817	2.24879782454625e-09	14
M_4_F_qpt_Set1	1.5702516510156	0	0.127272727272727	2184.87618971352	36.3537477816244	3.39634158761331e-11	15
M_4_F_qpt_Set2	1.56793062249543	0	0.109090909090909	2187.20584064743	38.6833987155351	1.06240843093813e-11	16
M_4_F_qpt_Set3	1.59275169230621	0	0.0727272727272727	2185.32908199639	36.8066400644921	2.72260716071821e-11	16
M_4_F_qph_Set1	1.64179452653685	0	0.0545454545454545	2184.8937516511	36.3713097192003	3.39374639926541e-11	18
M_4_F_qph_Set2	1.64455344472502	0	0.0545454545454545	2193.09870084828	44.5762589163814	5.62553786596148e-13	21
M_4_F_qph_Set3	1.64280820502623	0	0.0545454545454545	2188.12487384292	39.6024319110252	6.78245237477503e-12	18
M_4_F_qth_Set1	1.66883415080988	0	0.0727272727272727	2166.74623423703	18.2237923051352	2.98450477693046e-07	14
M_4_F_qth_Set2	1.66832898066105	0	0.0727272727272727	2173.73802905442	25.2155871225218	9.07401612199418e-09	17
M_4_F_qth_Set3	1.67379675644088	0	0.0363636363636364	2173.56731439695	25.044872465056	9.90944152877986e-09	18
M_4_F_pth_Set1	1.65573205499429	0	0.0727272727272727	2166.52042279724	17.9979808653397	3.36856345931737e-07	13
M_4_F_pth_Set2	1.66075427512535	0	0.0727272727272727	2176.09921695325	27.576775021354	2.80945364188371e-09	17
M_4_F_pth_Set3	1.64949695155925	0	0.0545454545454545	2168.79230981794	20.269867886047	1.08764121196179e-07	15
M_4_F_lqpt_Set1	1.56957887635982	0	0.109090909090909	2185.39741780546	36.8749758735676	2.70348922066155e-11	14
M_4_F_lqpt_Set2	1.57035055119999	0	0.0909090909090909	2190.65214397321	42.129702041319	1.9591649750832e-12	16
M_4_F_lqpt_Set3	1.59102494796678	0	0.0727272727272727	2188.21815358026	39.6957116483677	6.63443987092754e-12	17
M_4_F_lqph_Set1	1.63806865878428	0	0.0545454545454545	2176.85661746981	28.3341755379111	1.95044072286873e-09	16
M_4_F_lqph_Set2	1.64579274544768	0	0.0545454545454545	2182.48484612553	33.9624041936318	1.1726922213771e-10	18
M_4_F_lqph_Set3	1.63730847494993	0	0.0545454545454545	2178.75886235544	30.2364204235487	7.57670029068988e-10	15
M_4_F_lqth_Set1	1.67544788777277	0	0.0727272727272727	2162.10918406256	13.5867421306616	3.13417177193456e-06	13
M_4_F_lqth_Set2	1.67383133325273	0	0.0727272727272727	2164.49070900043	15.9682670685343	9.55424874345419e-07	14
M_4_F_lqth_Set3	1.67721693882845	0	0.0545454545454545	2170.03336436804	21.5109224361468	5.99574760153436e-08	17
M_4_F_lpth_Set1	1.65303327609737	0	0.0727272727272727	2172.36442391331	23.8419819814176	1.87448842332582e-08	16
M_4_F_lpth_Set2	1.65096936019504	0	0.0727272727272727	2175.08673150351	26.5642895716164	4.81911407461612e-09	17
M_4_F_lpth_Set3	1.65673625764743	0	0.0545454545454545	2170.64204235297	22.1196004210706	4.4601418650072e-08	16
M_4_F_lqpth_Set1	1.65543538658886	0	0.0727272727272727	2173.88169085763	25.3592489257303	8.85321322951873e-09	17
M_4_F_lqpth_Set2	1.65787639535458	0	0.0727272727272727	2179.59190890217	31.0694669702766	5.10951091150484e-10	19
M_4_F_lqpth_Set3	1.65605054031035	0	0.0545454545454545	2173.58630193994	25.0638600080447	1.03209658138266e-08	17
M_5_F_l_Set1	1.48148503562431	0	0.0909090909090909	2274.51320401086	125.990762078966	1.2559304753718e-30	5
M_5_F_l_Set2	1.48860090835491	0	0.0909090909090909	2274.48280037514	125.960358443242	1.27883589372576e-30	5
M_5_F_l_Set3	1.47819392607725	0	0.0909090909090909	2275.43155795362	126.909116021724	7.98078243257804e-31	5
M_5_F_q_Set1	1.50606949776597	0	0.0727272727272727	2244.6750525057	96.1526105738076	3.8193558887918e-24	6
M_5_F_q_Set2	1.5091825563201	0	0.0727272727272727	2216.58772089004	68.0652789581422	4.81210045129767e-18	7
M_5_F_q_Set3	1.52763952020767	0	0.0545454545454545	2204.84530750841	56.3228655765133	1.7117053085222e-15	8
M_5_F_p_Set1	1.48693883571348	0	0.0909090909090909	2252.27302807821	103.75058614631	8.62771224856243e-26	8
M_5_F_p_Set2	1.46029698283811	0	0.0909090909090909	2243.30234983216	94.7799079002643	7.67578322006671e-24	9
M_5_F_p_Set3	1.47443263542992	0	0.0727272727272727	2204.11827625236	55.5958343204638	2.48375586205462e-15	11
M_5_F_t_Set1	1.55649624109799	0	0.109090909090909	2216.14233406068	67.6198921287887	6.10090700244182e-18	9
M_5_F_t_Set2	1.55887764029505	0	0.109090909090909	2216.13478460217	67.6123426702775	6.14205908534012e-18	9
M_5_F_t_Set3	1.57800976133117	0	0.109090909090909	2209.40475622659	60.8823142946944	1.78239973631357e-16	10
M_5_F_h_Set1	1.59884691714076	0	0.0545454545454545	2197.40725912062	48.8848171887244	7.20304847879737e-14	13
M_5_F_h_Set2	1.59930496440926	0	0.0545454545454545	2199.96871300812	51.446271076225	2.00722176278788e-14	14
M_5_F_h_Set3	1.59134540358845	0	0.0545454545454545	2212.35490593476	63.8324640028668	4.11399021171918e-17	18
M_5_F_lq_Set1	1.50800316036345	0	0.0909090909090909	2201.62219617334	53.0997542414457	8.8336656976726e-15	8
M_5_F_lq_Set2	1.515657650112	0	0.0909090909090909	2201.33371915794	52.8112772260465	1.02349621320707e-14	9
M_5_F_lq_Set3	1.53377638538475	0	0.0363636363636364	2193.31860698231	44.7961650504171	5.64745722759856e-13	9
M_5_F_lp_Set1	1.48807209495492	0	0.0545454545454545	2225.63927136172	77.1168294298227	5.43026490801957e-20	9
M_5_F_lp_Set2	1.47476737909838	0	0.0727272727272727	2224.71342459047	76.1909826585747	8.65328924839966e-20	10
M_5_F_lp_Set3	1.48879881005842	0	0.109090909090909	2194.56345470312	46.0410127712216	3.05832140012811e-13	10
M_5_F_lt_Set1	1.55102191065473	0	0.0909090909090909	2197.2218404458	48.6993985139029	8.11979640892573e-14	10
M_5_F_lt_Set2	1.55719297365717	0	0.0909090909090909	2201.60716322115	53.0847212892518	9.09099854313801e-15	12
M_5_F_lt_Set3	1.55928444550288	0	0.0909090909090909	2194.98805477731	46.4656128454185	2.496111504734e-13	12
M_5_F_lh_Set1	1.62018122393824	0	0.0545454545454545	2176.66790851232	28.1454665804272	2.38105017474936e-09	11
M_5_F_lh_Set2	1.61827843839418	0	0.0545454545454545	2179.37382098477	30.8513790528737	6.17343086289371e-10	13
M_5_F_lh_Set3	1.61646343726541	0	0.0545454545454545	2179.33829453195	30.8158526000543	6.30354232542328e-10	13
M_5_F_qp_Set1	1.50075826877829	0	0.0909090909090909	2214.70033251155	66.1778905796505	1.3248401307996e-17	11
M_5_F_qp_Set2	1.47392331159684	0	0.109090909090909	2219.43801122905	70.9155692971549	1.24377433749384e-18	14
M_5_F_qp_Set3	1.52158109741821	0	0.0545454545454545	2198.00276795008	49.4803260181884	5.63250686816354e-14	12
M_5_F_qt_Set1	1.59352079300938	0	0.0545454545454545	2190.9834339354	42.4609920035064	1.88925766930683e-12	9
M_5_F_qt_Set2	1.59111326894524	0	0.0545454545454545	2193.00603942825	44.4835974963507	6.89370533500483e-13	12
M_5_F_qt_Set3	1.5913375299241	0	0.0363636363636364	2196.64808824938	48.1256463174846	1.11933707659134e-13	15
M_5_F_qh_Set1	1.61207421629087	0	0.0545454545454545	2180.81904423651	32.2966023046174	3.07303480616293e-10	13
M_5_F_qh_Set2	1.6119804870411	0	0.0545454545454545	2181.04882668554	32.5263847536403	2.74820146400626e-10	14
M_5_F_qh_Set3	1.61855640466657	0	0.0545454545454545	2181.01461095272	32.4921690208212	2.80453274609672e-10	14
M_5_F_pt_Set1	1.53088708834332	0	0.0909090909090909	2198.20425449643	49.6818125645377	5.20670960065795e-14	12
M_5_F_pt_Set2	1.53106144785419	0	0.109090909090909	2203.02968408564	54.5072421537448	4.67870414978757e-15	15
M_5_F_pt_Set3	1.54875285627409	0	0.0545454545454545	2195.24276288948	46.7203209575796	2.30371874715276e-13	15
M_5_F_ph_Set1	1.60157962037297	0	0.0545454545454545	2175.49008409576	26.9676421638601	4.49851396642672e-09	11
M_5_F_ph_Set2	1.60028316068455	0	0.0545454545454545	2174.65456702974	26.1321250978472	6.8533630714656e-09	11
M_5_F_ph_Set3	1.58910253663567	0	0.0545454545454545	2179.12309913245	30.6006572005499	7.36178828090864e-10	11
M_5_F_th_Set1	1.61011998242555	0	0.0545454545454545	2197.27819687827	48.7557549463791	8.43465892431479e-14	15
M_5_F_th_Set2	1.60472142357035	0	0.0545454545454545	2199.83685175395	51.3144098220555	2.35440342994407e-14	16
M_5_F_th_Set3	1.59992968720073	0	0.0545454545454545	2191.7203942881	43.1979523562031	1.3670049154539e-12	14
M_5_F_lqp_Set1	1.50371951844269	0	0.0545454545454545	2193.75360809452	45.23116616262	4.96238932818564e-13	9
M_5_F_lqp_Set2	1.48694933552529	0	0.0545454545454545	2196.12741297717	47.6049710452698	1.51935020030131e-13	10
M_5_F_lqp_Set3	1.53355166841102	0	0.0545454545454545	2191.48630853332	42.9638666014202	1.55202204384527e-12	10
M_5_F_lqt_Set1	1.56848525684416	0	0.0909090909090909	2189.17451490937	40.6520729774779	4.94696953485635e-12	11
M_5_F_lqt_Set2	1.57356815795252	0	0.0909090909090909	2189.2100516964	40.6876097645008	4.87606028206527e-12	11
M_5_F_lqt_Set3	1.57539248267357	0	0.0363636363636364	2187.8673532381	39.3449113062075	9.57378591010137e-12	13
M_5_F_lqh_Set1	1.62677363452772	0	0.0545454545454545	2179.31959375307	30.797151821178	6.89703367034419e-10	14
M_5_F_lqh_Set2	1.62052273590306	0	0.0545454545454545	2174.14616558571	25.6237236538132	9.19430996357787e-09	12
M_5_F_lqh_Set3	1.61631537763333	0	0.0545454545454545	2177.98321313147	29.4607711995764	1.35450599213569e-09	13
M_5_F_lpt_Set1	1.56374647153264	0	0.0909090909090909	2193.55966496338	45.0372230314815	5.63466934516112e-13	12
M_5_F_lpt_Set2	1.56437882329006	0	0.0909090909090909	2197.6578565041	49.1354145721998	7.28506605142273e-14	14
M_5_F_lpt_Set3	1.57258467763207	0	0.0727272727272727	2192.56121776389	44.0387758319957	9.34621165772307e-13	15
M_5_F_lph_Set1	1.60044335976094	0	0.0545454545454545	2182.68284047685	34.160398544956	1.30973710350951e-10	14
M_5_F_lph_Set2	1.60094513768925	0	0.0545454545454545	2177.16728059634	28.6448386644456	2.07187709487085e-09	12
M_5_F_lph_Set3	1.59380791586283	0	0.0545454545454545	2186.87953143179	38.3570894998993	1.61760285205456e-11	14
M_5_F_qpt_Set1	1.56645941589997	0	0.0909090909090909	2191.707800731	43.1853587991045	1.45187125836187e-12	12
M_5_F_qpt_Set2	1.55821671808689	0	0.0727272727272727	2195.6635529103	47.1411109784085	2.0158314044951e-13	14
M_5_F_qpt_Set3	1.59024069751766	0	0.0545454545454545	2187.83592839507	39.3134864631788	1.01324224807814e-11	14
M_5_F_qph_Set1	1.59792045889378	0	0.0545454545454545	2188.94569261433	40.4232506824355	5.83778841566469e-12	16
M_5_F_qph_Set2	1.59920614493381	0	0.0545454545454545	2191.70369054334	43.1812486114468	1.47529655429241e-12	17
M_5_F_qph_Set3	1.59339976407403	0	0.0545454545454545	2196.18438660149	47.6619446695945	1.57556569771808e-13	17
M_5_F_qth_Set1	1.62058599557853	0	0.0545454545454545	2180.28564900554	31.7632070736458	4.48060738963557e-10	15
M_5_F_qth_Set2	1.61795049420317	0	0.0545454545454545	2177.78804715023	29.2656052183347	1.56755593061535e-09	15
M_5_F_qth_Set3	1.62330014134898	0	0.0545454545454545	2171.56747957478	23.0450376428835	3.52814472376288e-08	14
M_5_F_pth_Set1	1.60354462587923	0	0.0545454545454545	2177.1313875915	28.6089456596037	2.19234501739047e-09	14
M_5_F_pth_Set2	1.60755024824617	0	0.0545454545454545	2175.58165248423	27.0592105523315	4.77512713081693e-09	14
M_5_F_pth_Set3	1.60092579479135	0	0.0545454545454545	2172.97276974814	24.4503278162451	1.76627184121215e-08	13
M_5_F_lqpt_Set1	1.57866964582522	0	0.0909090909090909	2188.96282838816	40.4403864562642	5.97622562872457e-12	12
M_5_F_lqpt_Set2	1.56100079158691	0	0.0909090909090909	2188.99018609539	40.4677441634899	5.91641409383628e-12	12
M_5_F_lqpt_Set3	1.58237718579952	0	0.0545454545454545	2187.25172281388	38.7292808819798	1.41624701798702e-11	14
M_5_F_lqph_Set1	1.59813467394764	0	0.0545454545454545	2180.99796092066	32.4755189887596	3.2412299516434e-10	14
M_5_F_lqph_Set2	1.59364179881372	0	0.0545454545454545	2184.03276866099	35.510326729091	7.13344318448282e-11	15
M_5_F_lqph_Set3	1.5929040786219	0	0.0545454545454545	2179.25692181914	30.7344798872441	7.79752006029207e-10	11
M_5_F_lqth_Set1	1.62630064587316	0	0.0727272727272727	2170.45045526694	21.9280133350426	6.39525106527518e-08	13
M_5_F_lqth_Set2	1.6285070567787	0	0.0727272727272727	2173.0088076384	24.4863657065048	1.78618142556329e-08	14
M_5_F_lqth_Set3	1.6215587800224	0	0.0545454545454545	2173.57256414307	25.050122211177	1.35244776185032e-08	15
M_5_F_lpth_Set1	1.60885086667333	0	0.0545454545454545	2178.0455601478	29.5231182159073	1.45024333325972e-09	15
M_5_F_lpth_Set2	1.611774017076	0	0.0545454545454545	2175.32625951869	26.8038175867955	5.66962954777847e-09	14
M_5_F_lpth_Set3	1.60729662283767	0	0.0545454545454545	2174.15659713186	25.6341551999667	1.02135077372106e-08	14
M_5_F_lqpth_Set1	1.60877003599114	0	0.0545454545454545	2179.87976145842	31.357319526529	5.86196218911044e-10	16
M_5_F_lqpth_Set2	1.61215799025847	0	0.0545454545454545	2179.82439462347	31.3019526915787	6.04935956245736e-10	16
M_5_F_lqpth_Set3	1.60117418410738	0	0.0545454545454545	2178.03977458633	29.5173326544318	1.48212417289517e-09	15
M_6_F_l_Set1	1.48455924732105	0	0.0727272727272727	2275.74157251444	127.219130582543	9.05450892581733e-31	5
M_6_F_l_Set2	1.48105325792196	0	0.0727272727272727	2275.71133595565	127.188894023755	9.22769418639933e-31	5
M_6_F_l_Set3	1.47245270718953	0	0.0727272727272727	2275.94993360565	127.427491673752	8.22150390006666e-31	5
M_6_F_q_Set1	1.50170724883958	0	0.0545454545454545	2245.52712846841	97.0046865365116	3.33314953608269e-24	5
M_6_F_q_Set2	1.49632898367383	0	0.0545454545454545	2222.69929616101	74.1768542291106	3.03066142714848e-19	7
M_6_F_q_Set3	1.51532223704792	0	0.0545454545454545	2212.84124219147	64.3188002595712	4.20605552364659e-17	8
M_6_F_p_Set1	1.49091699007042	0	0.0909090909090909	2252.60892085428	104.086478922387	9.77525846679217e-26	7
M_6_F_p_Set2	1.46774840931455	0	0.0909090909090909	2243.63254056924	95.1100986373403	8.73023735821471e-24	8
M_6_F_p_Set3	1.46813547897271	0	0.0727272727272727	2206.53493495428	58.012493022386	9.96269968887965e-16	10
M_6_F_t_Set1	1.45859488359441	0	0.109090909090909	2223.60383816748	75.0813962355865	1.96619609481337e-19	7
M_6_F_t_Set2	1.4616610483583	0	0.109090909090909	2223.59321976869	75.0707778367992	1.9845151255694e-19	7
M_6_F_t_Set3	1.48724835505071	0	0.109090909090909	2214.11478861598	65.5923466840841	2.27823368325014e-17	7
M_6_F_h_Set1	1.57974468820196	0	0.0545454545454545	2210.41845633452	61.8960144026219	1.45205215375704e-16	13
M_6_F_h_Set2	1.57301825917918	0	0.0545454545454545	2208.27488503889	59.7524431069905	4.25789906411555e-16	12
M_6_F_h_Set3	1.57955495722295	0	0.0545454545454545	2220.74285786946	72.2204159375601	8.38608066747847e-19	16
M_6_F_lq_Set1	1.51384580503581	0	0.0727272727272727	2206.39662399374	57.8741820618488	1.0978949579822e-15	8
M_6_F_lq_Set2	1.50956135746367	0	0.0727272727272727	2206.28419696852	57.7617550366267	1.16610536642755e-15	8
M_6_F_lq_Set3	1.52577490201841	0	0.0363636363636364	2199.16363126167	50.64118932977	4.11831885950465e-14	9
M_6_F_lp_Set1	1.47986535140006	0	0.0545454545454545	2238.80257746929	90.2801355373904	1.02096391880097e-22	9
M_6_F_lp_Set2	1.46520732265462	0	0.0727272727272727	2235.86117652074	87.3387345888473	4.46183015661926e-22	10
M_6_F_lp_Set3	1.48145531457238	0	0.0727272727272727	2201.41471630521	52.8922743733101	1.35288144951517e-14	11
M_6_F_lt_Set1	1.52787508811412	0	0.0727272727272727	2208.32730311148	59.8048611795857	4.28559308361152e-16	9
M_6_F_lt_Set2	1.52255960768212	0	0.0727272727272727	2210.61025327648	62.0878113445851	1.3743028295237e-16	10
M_6_F_lt_Set3	1.52141508094983	0	0.0909090909090909	2205.48166845871	56.9592265268147	1.79289922099823e-15	11
M_6_F_lh_Set1	1.57041739411243	0	0.0545454545454545	2188.18925878858	39.6668168566862	1.02418389616722e-11	11
M_6_F_lh_Set2	1.57737166710372	0	0.0545454545454545	2188.48627425306	39.963832321163	8.86569025355721e-12	12
M_6_F_lh_Set3	1.55847884079665	0	0.0545454545454545	2190.99732811831	42.4748861864141	2.53677871302851e-12	13
M_6_F_qp_Set1	1.48329383942107	0	0.0909090909090909	2222.15341362866	73.6309716967658	4.37190626868729e-19	11
M_6_F_qp_Set2	1.45975800972954	0	0.0909090909090909	2219.96764033486	71.4451984029661	1.30966321593657e-18	11
M_6_F_qp_Set3	1.50745471971099	0	0.0545454545454545	2199.87261217295	51.3501702410563	3.03809709411922e-14	11
M_6_F_qt_Set1	1.56386335463534	0	0.0727272727272727	2199.16033753071	50.6378955988162	4.35652527856642e-14	8
M_6_F_qt_Set2	1.56573261208673	0	0.0727272727272727	2201.37416547499	52.8517235430932	1.44641131898731e-14	11
M_6_F_qt_Set3	1.56176749822778	0	0.0545454545454545	2200.15827610672	51.6358341748228	2.6681189956047e-14	12
M_6_F_qh_Set1	1.58233367884135	0	0.0545454545454545	2194.78546708655	46.2630251546516	3.93360221933669e-13	13
M_6_F_qh_Set2	1.59114510360356	0	0.0545454545454545	2191.46021238761	42.9377704557178	2.08335469440065e-12	14
M_6_F_qh_Set3	1.5884111205643	0	0.0545454545454545	2191.44034412486	42.9179021929622	2.11343463452367e-12	14
M_6_F_pt_Set1	1.53345270647592	0	0.0909090909090909	2209.77897965515	61.2565377232509	2.21169087802505e-16	12
M_6_F_pt_Set2	1.53147958158571	0	0.109090909090909	2218.03221520686	69.5097732749618	3.58496843251196e-18	16
M_6_F_pt_Set3	1.54282319359198	0	0.0545454545454545	2200.37109748352	51.8486555516292	2.46311766611532e-14	14
M_6_F_ph_Set1	1.58022121792707	0	0.0545454545454545	2184.39571089588	35.8732689639801	7.28520528100311e-11	11
M_6_F_ph_Set2	1.58090802690963	0	0.0545454545454545	2188.65820570459	40.1357637726951	8.68574500085005e-12	13
M_6_F_ph_Set3	1.57781369318042	0	0.0545454545454545	2182.89390963101	34.371467699114	1.55765461334587e-10	10
M_6_F_th_Set1	1.5712270742227	0	0.0545454545454545	2196.67030422771	48.1478622958139	1.59564804706736e-13	10
M_6_F_th_Set2	1.5781169394078	0	0.0545454545454545	2198.99528773859	50.4728458066947	5.01249972599065e-14	11
M_6_F_th_Set3	1.57839558126858	0	0.0545454545454545	2197.3451129726	48.8226710406998	1.14914636765661e-13	12
M_6_F_lqp_Set1	1.50312121832143	0	0.0545454545454545	2198.47879174649	49.9563498145976	6.54936781503027e-14	9
M_6_F_lqp_Set2	1.4907096314737	0	0.0545454545454545	2198.5414189021	50.0189769702029	6.37688468712336e-14	9
M_6_F_lqp_Set3	1.51648822637781	0	0.0545454545454545	2194.1619594131	45.6395174812028	5.72287074382228e-13	10
M_6_F_lqt_Set1	1.55113710770098	0	0.0727272727272727	2195.79901317175	47.2765712398555	2.53605972805675e-13	10
M_6_F_lqt_Set2	1.55375690060382	0	0.0727272727272727	2195.56736192542	47.0449199935247	2.86087354371123e-13	10
M_6_F_lqt_Set3	1.54688732860483	0	0.0363636363636364	2194.07872090309	45.5562789711907	6.05061199826529e-13	12
M_6_F_lqh_Set1	1.56867039534731	0	0.0545454545454545	2180.9445318529	32.4220899210045	4.3242247507203e-10	11
M_6_F_lqh_Set2	1.56964619828308	0	0.0545454545454545	2181.03627509134	32.5138331594421	4.15004003939661e-10	11
M_6_F_lqh_Set3	1.55752051984636	0	0.0545454545454545	2185.50174118631	36.9792992544112	4.47161431749638e-11	12
M_6_F_lpt_Set1	1.55106000097646	0	0.0909090909090909	2204.73236250205	56.2099205701552	2.99690957472848e-15	12
M_6_F_lpt_Set2	1.55157098849842	0	0.109090909090909	2203.47688329778	54.9544413658805	5.6414820519885e-15	12
M_6_F_lpt_Set3	1.56437286769201	0	0.0727272727272727	2201.63962843827	53.1171865063748	1.42054149050174e-14	15
M_6_F_lph_Set1	1.57683194955347	0	0.0545454545454545	2189.61002661867	41.0875846867762	5.8447362431839e-12	13
M_6_F_lph_Set2	1.57710985755838	0	0.0545454545454545	2186.34524024126	37.822798309367	3.00490525295082e-11	12
M_6_F_lph_Set3	1.57874715842112	0	0.0545454545454545	2177.67330983777	29.1508679058725	2.30703146476514e-09	8
M_6_F_qpt_Set1	1.5633677159746	0	0.0727272727272727	2206.98054718951	58.4581052576109	1.00280231770998e-15	14
M_6_F_qpt_Set2	1.56148259367159	0	0.0909090909090909	2206.95162946751	58.4291875356103	1.02247558576235e-15	14
M_6_F_qpt_Set3	1.58064348297622	0	0.0545454545454545	2193.85719194471	45.3347500128157	7.16544092560908e-13	14
M_6_F_qph_Set1	1.57290449992484	0	0.0545454545454545	2193.48428949098	44.9618475590869	8.6775582752842e-13	14
M_6_F_qph_Set2	1.57058547475931	0	0.0545454545454545	2190.5846243948	42.0621824629056	3.71742907303973e-12	13
M_6_F_qph_Set3	1.57997133063781	0	0.0545454545454545	2189.97505131907	41.4526093871791	5.06771039086793e-12	12
M_6_F_qth_Set1	1.59118701460444	0	0.0545454545454545	2189.69060401224	41.1681620803492	5.87207971408828e-12	14
M_6_F_qth_Set2	1.59339433139332	0	0.0545454545454545	2185.03162827417	36.5091863422776	6.06317653055077e-11	14
M_6_F_qth_Set3	1.59801960835318	0	0.0545454545454545	2184.41407438902	35.8916324571269	8.29920193268457e-11	15
M_6_F_pth_Set1	1.57592505222007	0	0.0545454545454545	2177.6124045226	29.0899625907041	2.50177209694509e-09	11
M_6_F_pth_Set2	1.5714710028861	0	0.0545454545454545	2178.93744352598	30.4150015940832	1.29651767160276e-09	12
M_6_F_pth_Set3	1.57964859790411	0	0.0545454545454545	2173.28945766897	24.7670157370758	2.19530088176809e-08	10
M_6_F_lqpt_Set1	1.56582342995693	0	0.0909090909090909	2197.09832070059	48.5758787686896	1.49192897299624e-13	12
M_6_F_lqpt_Set2	1.5641647029475	0	0.0909090909090909	2196.72800141265	48.2055594807593	1.8049161798029e-13	12
M_6_F_lqpt_Set3	1.58187835345384	0	0.0545454545454545	2190.91207399782	42.3896320659246	3.32412159237182e-12	13
M_6_F_lqph_Set1	1.57170899045637	0	0.0545454545454545	2200.52689737975	52.0044554478536	2.73000930081319e-14	17
M_6_F_lqph_Set2	1.5787417319024	0	0.0545454545454545	2197.17006601326	48.6476240813599	1.47035718042415e-13	16
M_6_F_lqph_Set3	1.57322476380498	0	0.0545454545454545	2183.66924298205	35.1468010501508	1.26308901811771e-10	10
M_6_F_lqth_Set1	1.57033032044635	0	0.0545454545454545	2174.71386794701	26.1914260151179	1.11796009629757e-08	11
M_6_F_lqth_Set2	1.57187253287384	0	0.0545454545454545	2177.30903856034	28.7865966284439	3.07087681733953e-09	12
M_6_F_lqth_Set3	1.56369368860094	0	0.0545454545454545	2183.04513607145	34.5226941395499	1.75415468463837e-10	15
M_6_F_lpth_Set1	1.58498480913394	0	0.0545454545454545	2181.75321824752	33.2307763156291	3.36512087883504e-10	13
M_6_F_lpth_Set2	1.57916763950254	0	0.0545454545454545	2178.94030875307	30.417866821178	1.38110243661895e-09	12
M_6_F_lpth_Set3	1.58002901832975	0	0.0545454545454545	2175.77889453895	27.256452607051	6.74747671601876e-09	11
M_6_F_lqpth_Set1	1.57858918907845	0	0.0545454545454545	2178.99241260876	30.4699706768647	1.36072868155032e-09	12
M_6_F_lqpth_Set2	1.58054098073595	0	0.0545454545454545	2181.91542853819	33.3929866062936	3.1731979950075e-10	13
M_6_F_lqpth_Set3	1.58329622615269	0	0.0545454545454545	2185.25949744151	36.7370555096177	5.99523508216463e-11	14
M_8_F_l_Set1	1.48878543568154	0	0.0545454545454545	2278.75664489943	130.234202967536	3.00356514199615e-31	5
M_8_F_l_Set2	1.48388701086025	0	0.0545454545454545	2278.72688245886	130.20444052696	3.06614407672646e-31	5
M_8_F_l_Set3	1.47421832467428	0	0.0727272727272727	2277.32022647078	128.79778453888	6.23090436577702e-31	5
M_8_F_q_Set1	1.50041867398073	0	0.0545454545454545	2252.23931252045	103.716870588553	1.75115249642325e-25	5
M_8_F_q_Set2	1.49509470657376	0	0.0545454545454545	2238.28024347372	89.7578015418289	1.8924902083056e-22	7
M_8_F_q_Set3	1.51703155063731	0	0.0545454545454545	2229.65418551676	81.1317435848646	1.42137793814736e-20	7
M_8_F_p_Set1	1.48732597578178	0	0.0545454545454545	2253.81096080351	105.288518871611	8.1226695554324e-26	6
M_8_F_p_Set2	1.4779662274939	0	0.0909090909090909	2247.29394728671	98.7715053548168	2.12535687602711e-24	8
M_8_F_p_Set3	1.47124956611037	0	0.0909090909090909	2212.59329570247	64.0708537705723	7.33127696524027e-17	10
M_8_F_t_Set1	1.28995593281929	0	0.0363636363636364	2245.93353792361	97.4110959917166	4.24669089226779e-24	6
M_8_F_t_Set2	1.29154187125819	0	0.0363636363636364	2245.91568694058	97.3932450086872	4.31077533868922e-24	6
M_8_F_t_Set3	1.34017961972776	0	0.0363636363636364	2235.00541113385	86.4829692019543	1.01469642710552e-21	6
M_8_F_h_Set1	1.55596142952502	0	0.0545454545454545	2232.60923386582	84.0867919339244	3.38314075386836e-21	13
M_8_F_h_Set2	1.55277342193769	0	0.0545454545454545	2232.51920584142	83.9967639095285	3.56079078690236e-21	13
M_8_F_h_Set3	1.55300651020582	0	0.0727272727272727	2232.40696161422	83.8845196823236	3.78977686012532e-21	12
M_8_F_lq_Set1	1.52128673231053	0	0.0545454545454545	2213.87139876393	65.3489568320319	4.0389682702944e-17	7
M_8_F_lq_Set2	1.51638528931102	0	0.0545454545454545	2213.8963913137	65.3739493818025	4.01393994102384e-17	7
M_8_F_lq_Set3	1.52047920326791	0	0.0363636363636364	2211.93288833076	63.410446398861	1.07816407036852e-16	8
M_8_F_lp_Set1	1.45171234724342	0	0.0545454545454545	2250.25979777897	101.737355847075	5.16255154241578e-25	7
M_8_F_lp_Set2	1.4714670475973	0	0.0545454545454545	2240.4687978183	91.9463558864072	6.94596987335955e-23	7
M_8_F_lp_Set3	1.48148883213423	0	0.0727272727272727	2211.36816549868	62.8457235667893	1.45764809312662e-16	10
M_8_F_lt_Set1	1.49133931106263	0	0.0545454545454545	2225.76963656933	77.2471946374353	1.09453309084589e-19	6
M_8_F_lt_Set2	1.49042047549956	0	0.0545454545454545	2225.75359688173	77.2311549498368	1.11057057665595e-19	6
M_8_F_lt_Set3	1.46815354872357	0	0.0727272727272727	2223.16063441731	74.6381924854113	4.08746192392041e-19	9
M_8_F_lh_Set1	1.50415981337916	0	0.0545454545454545	2209.62061739079	61.098175458897	3.58511289993048e-16	10
M_8_F_lh_Set2	1.50238766601404	0	0.0545454545454545	2212.2280737183	63.7056317864053	9.79922618929541e-17	11
M_8_F_lh_Set3	1.47938935988145	0	0.0727272727272727	2209.6442939435	61.1218520116063	3.59056420496801e-16	10
M_8_F_qp_Set1	1.49003307332334	0	0.0545454545454545	2232.03980562397	83.5173636920777	4.95414855241554e-21	10
M_8_F_qp_Set2	1.47249146848635	0	0.0909090909090909	2234.65956196812	86.1371200362241	1.34600279705587e-21	11
M_8_F_qp_Set3	1.49079863420857	0	0.0545454545454545	2205.70932225547	57.1868803235702	2.62108203026994e-15	11
M_8_F_qt_Set1	1.51466111837239	0	0.0545454545454545	2213.35951580348	64.8370738715862	5.75774747887491e-17	7
M_8_F_qt_Set2	1.51624832837278	0	0.0545454545454545	2213.1605880761	64.6381461442002	6.40413351382382e-17	8
M_8_F_qt_Set3	1.51517893320716	0	0.0545454545454545	2210.90169633364	62.3792544017438	1.9952837570514e-16	10
M_8_F_qh_Set1	1.55296120446947	0	0.0545454545454545	2218.15293007448	69.6304881425835	5.35146594502578e-18	12
M_8_F_qh_Set2	1.55382479492197	0	0.0545454545454545	2212.22019810642	63.6977561745216	1.04670491763831e-16	13
M_8_F_qh_Set3	1.54943448678642	0	0.0545454545454545	2207.08961012621	58.5671681943131	1.37092702817472e-15	12
M_8_F_pt_Set1	1.51558467413906	0	0.109090909090909	2222.83869923514	74.3162573032487	5.2512462632192e-19	8
M_8_F_pt_Set2	1.51418686706735	0	0.109090909090909	2218.86683219901	70.3443902671133	3.85375600463589e-18	9
M_8_F_pt_Set3	1.54274881960653	0	0.0909090909090909	2208.713391023	60.1909490911066	6.22072077279482e-16	12
M_8_F_ph_Set1	1.55333098686713	0	0.0545454545454545	2198.94986430197	50.4274223700731	8.26326316767576e-14	9
M_8_F_ph_Set2	1.55198761092732	0	0.0545454545454545	2198.00193675256	49.4794948206595	1.3372204155711e-13	9
M_8_F_ph_Set3	1.54555753688221	0	0.0727272727272727	2193.32779613262	44.8053542007196	1.39448942814625e-12	10
M_8_F_th_Set1	1.54829215077123	0	0.0545454545454545	2214.98468609685	66.4622441649544	2.78574331183537e-17	9
M_8_F_th_Set2	1.55002028154137	0	0.0545454545454545	2217.05080339368	68.5283614617856	9.99019240198456e-18	10
M_8_F_th_Set3	1.54623216368492	0	0.0727272727272727	2221.4436505969	72.9212086650009	1.11940864652777e-18	13
M_8_F_lqp_Set1	1.47177127543253	0	0.0545454545454545	2208.26444141804	59.7419994861407	8.2063953555094e-16	8
M_8_F_lqp_Set2	1.47022218499851	0	0.0545454545454545	2208.29788897904	59.7754470471436	8.13298673801644e-16	8
M_8_F_lqp_Set3	1.50094465790125	0	0.0545454545454545	2198.7999046957	50.2774627638091	9.46450768629057e-14	9
M_8_F_lqt_Set1	1.51327908878343	0	0.0545454545454545	2207.57339884294	59.0509569110454	1.18678345653358e-15	9
M_8_F_lqt_Set2	1.51568039960627	0	0.0545454545454545	2207.59681788073	59.0743759488328	1.18229716921426e-15	9
M_8_F_lqt_Set3	1.52974235075137	0	0.0363636363636364	2208.26963272197	59.7471907900758	8.51323816036263e-16	10
M_8_F_lqh_Set1	1.52582311830682	0	0.0545454545454545	2201.82777248503	53.3053305531394	2.1499229539822e-14	11
M_8_F_lqh_Set2	1.52844399435037	0	0.0545454545454545	2204.31109086099	55.78864892909	6.26183282588639e-15	12
M_8_F_lqh_Set3	1.52922001763875	0	0.0545454545454545	2205.8794963337	57.3570544018048	2.88190518205881e-15	11
M_8_F_lpt_Set1	1.49563639223143	0	0.0909090909090909	2218.17548244797	69.6530405160747	6.21187457414224e-18	9
M_8_F_lpt_Set2	1.5036254694584	0	0.0909090909090909	2217.45788800493	68.9354460730356	8.96723556361453e-18	10
M_8_F_lpt_Set3	1.52377483109624	0	0.0909090909090909	2205.83403159661	57.3115896647123	3.02266119690887e-15	11
M_8_F_lph_Set1	1.55019198722577	0	0.0545454545454545	2202.60347958486	54.081037652968	1.53309222284034e-14	10
M_8_F_lph_Set2	1.54639327067936	0	0.0545454545454545	2200.86529806425	52.3428561323581	3.68734939214208e-14	10
M_8_F_lph_Set3	1.54345636090572	0	0.0727272727272727	2186.2659022822	37.7434603503038	5.50388521085382e-11	7
M_8_F_qpt_Set1	1.54617916094707	0	0.109090909090909	2216.86715663602	68.3447147041288	1.25736221721745e-17	11
M_8_F_qpt_Set2	1.52923039087501	0	0.109090909090909	2219.16695988724	70.6445179553475	4.01667285805867e-18	12
M_8_F_qpt_Set3	1.53547906834999	0	0.0545454545454545	2199.50765665657	50.9852147246761	7.52775510106435e-14	12
M_8_F_qph_Set1	1.5511606929646	0	0.0545454545454545	2209.95853969805	61.4360977661563	4.08464958579329e-16	12
M_8_F_qph_Set2	1.55445760962187	0	0.0545454545454545	2207.28998655776	58.7675446258677	1.56505026151072e-15	11
M_8_F_qph_Set3	1.54598373805239	0	0.0727272727272727	2203.06236846866	54.539926536761	1.3076269065094e-14	12
M_8_F_qth_Set1	1.54442424780217	0	0.0545454545454545	2211.23846271929	62.7160207873949	2.21331672658149e-16	12
M_8_F_qth_Set2	1.55083636502077	0	0.0545454545454545	2205.4064472966	56.8840053647027	4.12536507991611e-15	13
M_8_F_qth_Set3	1.54826442572003	0	0.0545454545454545	2194.91325562681	46.3908136949099	7.90824644164913e-13	11
M_8_F_pth_Set1	1.54972912764817	0	0.0545454545454545	2190.8974098788	42.3749679469038	5.9456362112251e-12	9
M_8_F_pth_Set2	1.54537354000237	0	0.0545454545454545	2197.47436105694	48.9519191250479	2.23953934712937e-13	12
M_8_F_pth_Set3	1.54634750138368	0	0.0727272727272727	2183.78820561561	35.2657636837125	2.11951431604483e-10	9
M_8_F_lqpt_Set1	1.52778674340082	0	0.0545454545454545	2199.79990553001	51.2774635981186	7.13751483357786e-14	8
M_8_F_lqpt_Set2	1.52829169291535	0	0.109090909090909	2200.00216315619	51.4797212242943	6.51441800056287e-14	8
M_8_F_lqpt_Set3	1.52779804306894	0	0.0545454545454545	2194.00513574541	45.4826938135107	1.31948309106696e-12	10
M_8_F_lqph_Set1	1.54943859186155	0	0.0545454545454545	2206.35076858367	57.8283266517733	2.77918064739339e-15	11
M_8_F_lqph_Set2	1.54853893499295	0	0.0545454545454545	2208.76466631544	60.2422243835472	8.39696356739483e-16	12
M_8_F_lqph_Set3	1.55355049315918	0	0.0727272727272727	2194.30194257585	45.7795006439578	1.17242239900896e-12	9
M_8_F_lqth_Set1	1.53049818661862	0	0.0545454545454545	2197.04725768352	48.5248157516266	3.00201778543243e-13	12
M_8_F_lqth_Set2	1.52493199512281	0	0.0545454545454545	2196.99483231956	48.4723903876625	3.11394156048285e-13	12
M_8_F_lqth_Set3	1.53201847488959	0	0.0545454545454545	2193.72575038934	45.203308457445	1.61340406573056e-12	11
M_8_F_lpth_Set1	1.54917019582497	0	0.0545454545454545	2196.46224124956	47.9397993176635	4.15078916142416e-13	11
M_8_F_lpth_Set2	1.5500763401509	0	0.0545454545454545	2197.03917735742	48.5167354255204	3.14419154259257e-13	12
M_8_F_lpth_Set3	1.54515524882992	0	0.0727272727272727	2188.01753889053	39.4950969586339	2.89228984243613e-11	10
M_8_F_lqpth_Set1	1.54678877401036	0	0.0545454545454545	2196.91837650051	48.3959345686108	3.41357945402335e-13	11
M_8_F_lqpth_Set2	1.54751714164604	0	0.0545454545454545	2199.62013502301	51.0976930911106	8.94013138563758e-14	12
M_8_F_lqpth_Set3	1.55342495030229	0	0.0727272727272727	2195.86491591448	47.3424739825855	5.91080467913217e-13	12
M_10_F_l_Set1	1.48505894038457	0	0.0545454545454545	2278.33231420028	129.809872268384	7.39606991528353e-31	4
M_10_F_l_Set2	1.48854791508106	0	0.0545454545454545	2278.30208048471	129.779638552815	7.59530142003798e-31	4
M_10_F_l_Set3	1.46815074517303	0	0.0727272727272727	2276.04343310503	127.520991173135	2.37706270938508e-30	4
M_10_F_q_Set1	1.49429513425894	0	0.0727272727272727	2260.28319086825	111.760748936356	6.35959460336428e-27	5
M_10_F_q_Set2	1.49660994449128	0	0.0727272727272727	2253.90219861797	105.37975668607	1.56386934881824e-25	6
M_10_F_q_Set3	1.51205421604433	0	0.0545454545454545	2238.80874035459	90.2862984226936	2.99861986037886e-22	7
M_10_F_p_Set1	1.47524216494748	0	0.0545454545454545	2260.13130588613	111.608863954235	7.1132279274005e-27	7
M_10_F_p_Set2	1.48139642580199	0	0.0727272727272727	2252.30928821581	103.786846283911	3.59702031225715e-25	8
M_10_F_p_Set3	1.46008731705897	0	0.0909090909090909	2221.86377985607	73.3413379241724	1.48769630061646e-18	10
M_10_F_t_Set1	1.29088245760702	0	0.0363636363636364	2268.5474642797	120.025022347806	1.09840522984547e-28	6
M_10_F_t_Set2	1.29373447759872	0	0.0363636363636364	2268.52556480929	120.003122877391	1.1247853559057e-28	6
M_10_F_t_Set3	1.3297200122682	0	0.0181818181818182	2255.16802625134	106.645584319441	9.06245444651556e-26	4
M_10_F_h_Set1	1.52423431994836	0	0.0545454545454545	2248.55586455828	100.033422626389	2.50470058954516e-24	11
M_10_F_h_Set2	1.53274636524447	0	0.0545454545454545	2251.15356694538	102.631125013487	6.92540155303856e-25	12
M_10_F_h_Set3	1.53493854808539	0	0.0727272727272727	2242.02879889124	93.5063569593472	6.72533607025953e-23	8
M_10_F_lq_Set1	1.51718755209811	0	0.0545454545454545	2225.24174086084	76.7192989289447	3.01236817179322e-19	7
M_10_F_lq_Set2	1.51335125009895	0	0.0545454545454545	2225.20489960516	76.6824576732679	3.11114937913443e-19	7
M_10_F_lq_Set3	1.51561576637457	0	0.0363636363636364	2223.98346141508	75.4610194831876	5.81098897834859e-19	6
M_10_F_lp_Set1	1.44369209224977	0	0.0545454545454545	2252.76384354869	104.241401616798	3.31782561085457e-25	6
M_10_F_lp_Set2	1.47191286340808	0	0.0545454545454545	2247.99175296712	99.4693110352287	3.65909147571783e-24	7
M_10_F_lp_Set3	1.46219901921444	0	0.0727272727272727	2213.38258427001	64.8601423381106	1.21625354413692e-16	8
M_10_F_lt_Set1	1.49483220360154	0	0.0545454545454545	2242.73394078294	94.2114988510452	5.22297655971023e-23	6
M_10_F_lt_Set2	1.48109971632102	0	0.0545454545454545	2242.668053946	94.1456120141074	5.48002839960659e-23	6
M_10_F_lt_Set3	1.46381496659603	0	0.0727272727272727	2241.69898729761	93.1765453657117	9.03381268645535e-23	9
M_10_F_lh_Set1	1.48609949500701	0	0.0545454545454545	2228.54351196505	80.0210700331531	6.59641609603257e-20	8
M_10_F_lh_Set2	1.48011166442249	0	0.0545454545454545	2230.97458804067	82.4521461087725	1.98735437644553e-20	9
M_10_F_lh_Set3	1.45959430006089	0	0.0727272727272727	2228.71867647791	80.196234546017	6.23906349352207e-20	8
M_10_F_qp_Set1	1.4732795300154	0	0.0545454545454545	2240.96458165166	92.4421397197643	1.39010623383648e-22	9
M_10_F_qp_Set2	1.47500983947099	0	0.0727272727272727	2241.31722582622	92.7947838943228	1.18490399185944e-22	9
M_10_F_qp_Set3	1.47697285045675	0	0.0363636363636364	2209.30761798527	60.7851760533749	1.07600384155991e-15	9
M_10_F_qt_Set1	1.48768902192993	0	0.0727272727272727	2228.15088411522	79.6284421833288	8.86153867898523e-20	6
M_10_F_qt_Set2	1.49254833367493	0	0.0727272727272727	2228.96594979814	80.4435078662436	5.99941320043346e-20	7
M_10_F_qt_Set3	1.51158184737774	0	0.0545454545454545	2221.83204543929	73.3096035073945	2.16242122437289e-18	8
M_10_F_qh_Set1	1.53326737040578	0	0.0545454545454545	2231.77942960343	83.2569876715329	1.52320024510677e-20	9
M_10_F_qh_Set2	1.53516994308045	0	0.0545454545454545	2227.57624265922	79.0538007273203	1.26904259212871e-19	10
M_10_F_qh_Set3	1.51404876760318	0	0.0545454545454545	2229.89710121065	81.3746592787547	4.05198084371318e-20	12
M_10_F_pt_Set1	1.48664977907442	0	0.0545454545454545	2237.35561908032	88.8331771484281	9.91713561499423e-22	7
M_10_F_pt_Set2	1.47878348879953	0	0.0727272727272727	2231.23293015909	82.710488227196	2.159678145139e-20	8
M_10_F_pt_Set3	1.51115129201895	0	0.0909090909090909	2212.99204696347	64.4696050315756	2.01369207154351e-16	9
M_10_F_ph_Set1	1.52668918427552	0	0.0545454545454545	2218.62252483563	70.1000829037366	1.23075765234506e-17	8
M_10_F_ph_Set2	1.53397882435305	0	0.0545454545454545	2228.22957250334	79.7071305714467	1.03046633031944e-19	12
M_10_F_ph_Set3	1.53231218160041	0	0.0727272727272727	2209.17720844039	60.6547665084991	1.44343734108804e-15	11
M_10_F_th_Set1	1.52608118874236	0	0.0545454545454545	2231.25900549719	82.736563565295	2.36478359847714e-20	7
M_10_F_th_Set2	1.52989735311765	0	0.0545454545454545	2231.2497267468	82.7272848149	2.42889514335857e-20	7
M_10_F_th_Set3	1.53390961030613	0	0.0727272727272727	2227.88604787227	79.3636059403702	1.33549414194418e-19	7
M_10_F_lqp_Set1	1.43992936871684	0	0.0545454545454545	2216.85920683014	68.3367648982453	3.38950987520177e-17	7
M_10_F_lqp_Set2	1.47303121912023	0	0.0545454545454545	2216.85692226977	68.3344803378745	3.47470333643068e-17	7
M_10_F_lqp_Set3	1.46730505641733	0	0.0545454545454545	2200.85064476636	52.3282028344652	1.06456197302126e-13	7
M_10_F_lqt_Set1	1.50902851346098	0	0.0545454545454545	2214.24959392797	65.7271519960709	1.34407099508633e-16	6
M_10_F_lqt_Set2	1.51677374971527	0	0.0545454545454545	2214.24675302496	65.7243110930658	1.38073534458255e-16	6
M_10_F_lqt_Set3	1.51670036070294	0	0.0363636363636364	2217.45704876426	68.9346068323625	2.84684981531807e-17	8
M_10_F_lqh_Set1	1.51349803761284	0	0.0545454545454545	2229.18721076337	80.6647688314756	8.29580280511083e-20	12
M_10_F_lqh_Set2	1.51163487756277	0	0.0545454545454545	2226.31106856224	77.7886266303394	3.59246870269753e-19	11
M_10_F_lqh_Set3	1.51533387208198	0	0.0363636363636364	2225.02361034378	76.5011684118813	7.03541243244383e-19	9
M_10_F_lpt_Set1	1.43974754402543	0	0.0545454545454545	2238.55084429637	90.0284023644754	8.36713601986155e-22	10
M_10_F_lpt_Set2	1.47521699841712	0	0.0545454545454545	2232.02129452075	83.498852588858	2.25694648119058e-20	9
M_10_F_lpt_Set3	1.46577696071229	0	0.0727272727272727	2211.28073284903	62.7582909171379	7.42597252329979e-16	9
M_10_F_lph_Set1	1.53675537031834	0	0.0545454545454545	2218.94155284106	70.4191109091685	1.66393115096308e-17	8
M_10_F_lph_Set2	1.53235849512957	0	0.0545454545454545	2217.29525268201	68.7728107501157	3.91735560095623e-17	8
M_10_F_lph_Set3	1.53048985727997	0	0.0727272727272727	2202.52843331611	54.0059913842192	6.52269168352223e-14	8
M_10_F_qpt_Set1	1.48596171553101	0	0.0545454545454545	2224.25201179585	75.7295698639582	1.29597910511218e-18	8
M_10_F_qpt_Set2	1.48303356377844	0	0.0727272727272727	2223.84554132169	75.3230993897901	1.64745444486895e-18	8
M_10_F_qpt_Set3	1.47346073686241	0	0.0363636363636364	2209.24642447476	60.7239825428674	2.5323931862779e-15	11
M_10_F_qph_Set1	1.53102586066424	0	0.0545454545454545	2227.95064735445	79.4282054225555	2.28653086665141e-19	11
M_10_F_qph_Set2	1.52691263097692	0	0.0545454545454545	2225.50574452061	76.9833025887183	8.09110917561979e-19	10
M_10_F_qph_Set3	1.53291018489794	0	0.0727272727272727	2209.32091903843	60.7984771065344	2.76183249363591e-15	9
M_10_F_qth_Set1	1.53485598839467	0	0.0545454545454545	2222.03067753675	73.5082356048529	5.02167840767116e-18	8
M_10_F_qth_Set2	1.52902557316819	0	0.0545454545454545	2218.18745250742	69.665010575522	3.59630036637446e-17	9
M_10_F_qth_Set3	1.50773826680591	0	0.0545454545454545	2214.40566268886	65.8832207569653	2.50342403590078e-16	10
M_10_F_pth_Set1	1.52948068111983	0	0.0545454545454545	2217.27580298492	68.7533610530209	6.27887455607199e-17	11
M_10_F_pth_Set2	1.53202350562382	0	0.0545454545454545	2219.06934253685	70.5469006049557	2.70551494692249e-17	12
M_10_F_pth_Set3	1.53609936553816	0	0.0727272727272727	2201.0258594045	52.5034174726075	2.37441548610126e-13	10
M_10_F_lqpt_Set1	1.43705828958752	0	0.0545454545454545	2211.34710856552	62.8246666336199	1.44908793005993e-15	8
M_10_F_lqpt_Set2	1.46124680126614	0	0.0545454545454545	2210.78566264587	62.2632207139736	2.04898578443529e-15	8
M_10_F_lqpt_Set3	1.46918835583922	0	0.0545454545454545	2202.21096562722	53.6885236953285	1.59972383113921e-13	9
M_10_F_lqph_Set1	1.5251988945641	0	0.0545454545454545	2218.97177231732	70.4493303854274	3.95664059865092e-17	8
M_10_F_lqph_Set2	1.53112433666691	0	0.0545454545454545	2216.80693290842	68.2844909765217	1.26750210519513e-16	7
M_10_F_lqph_Set3	1.53890437786646	0	0.0727272727272727	2200.86616472374	52.3437227918457	4.00999766395629e-13	7
M_10_F_lqth_Set1	1.51626412789141	0	0.0545454545454545	2212.10092152643	63.578479594531	1.60708389703417e-15	9
M_10_F_lqth_Set2	1.50602778524528	0	0.0545454545454545	2212.15856236241	63.636120430514	1.74030553908297e-15	9
M_10_F_lqth_Set3	1.5141519338627	0	0.0363636363636364	2219.18652074933	70.6640788174341	5.85281306259413e-17	12
M_10_F_lpth_Set1	1.52754206149419	0	0.0545454545454545	2214.07954593461	65.5571040027189	8.63977798001601e-16	9
M_10_F_lpth_Set2	1.53125540052214	0	0.0545454545454545	2212.92655019486	64.4041082629692	1.80610781999754e-15	10
M_10_F_lpth_Set3	1.53098178423329	0	0.0727272727272727	2201.63405120641	53.1116092745192	6.19708605179679e-13	9
M_10_F_lqpth_Set1	1.5309346628734	0	0.0545454545454545	2211.14350276768	62.6210608357842	6.76725098870525e-15	9
M_10_F_lqpth_Set2	1.52999328817547	0	0.0545454545454545	2210.89855144886	62.3761095169621	1.04517712405505e-14	9
M_10_F_lqpth_Set3	1.53057830158993	0	0.0727272727272727	2202.30160584054	53.7791639086481	1.21394135438701e-12	9
