# Supplementary material for: Assessing the current and future potential geographic distribution of the American dog tick, Dermacentor variabilis (Say) (Acari: Ixodidae) in North America
Source: PLoS One. 2020 Aug 10;15(8):e0237191. doi: 10.1371/journal.pone.0237191 (PMC7416948; doi:10.1371/journal.pone.0237191)
Supplement: S3 File — (ZIP) [file pone.0237191.s003.zip › SF3/evaluation_stats.csv]

Criteria	Number of models
Statistically significant models	1479
Models meeting OR criteria	47
Models meeting AICc critera	2
Models meeting OR and AICc criteria	1
